# Supplementary material for: Hexa-μ2-acetato-1:2κ4 O:O′;1:2κ2 O:O;2:3κ4 O:O′;2:3κ2 O:O-bis­(2-amino-7-chloro-5-methyl-1,8-naphthyridine)-1κN 1,3κN 1-trizinc(II)
Source: Acta Crystallogr Sect E Struct Rep Online. 2008 Aug 6;64(Pt 9):m1128. doi: 10.1107/S1600536808024549 (PMC2960502; doi:10.1107/S1600536808024549)
Supplement: Supplementary file 1 [file e-64-m1128-sup1.cif]

##############################################################################
###                                                                        ###
###        Electronic paper (Acta Crystallographica Section E)             ###
###                                                                        ###
##############################################################################
#                                                                            #
# This CIF contains the data in a paper accepted for publication in Acta     #
# Crystallographica Section E. It conforms to the requirements of Notes      #
# for Authors for Section E, and has been peer reviewed under the auspices   #
# of the IUCr Commission on Journals.                                        #
#                                                                            #
# Full details of the Crystallographic Information File format               #
# are given in the paper "The Crystallographic Information File (CIF):       #
# a New Standard Archive File for Crystallography" by S. R. Hall, F. H.      #
# Allen and I. D. Brown [Acta Cryst. (1991), A47, 655-685].                  #
#                                                                            #
# The current version of the core CIF dictionary is obtainable from          #
# ftp://ftp.iucr.org/pub/cif_core.dic. The current version number is 2.4.    #
#                                                                            #
# Software is freely available for graphical display of the structure(s) in  #
# this CIF.  For information consult the CIF home page http://www.iucr.org/  #
# cif/home.html                                                              #
#                                                                            #
# This file may be used for bona fide research purposes within the           #
# scientific community so long as proper attribution is given to the journal # 
# article from which it was obtained.                                        #
#                                                                            #
##############################################################################
                                             
data_global
_audit_creation_method     'form.cif (version 2.0)'
_journal_data_validation_number     ?
_journal_date_recd_electronic     2008-06-11
_journal_date_accepted     2008-07-31
_journal_name_full     'Acta Crystallographica, Section E'
_journal_year     2008
_journal_volume     64
_journal_issue      9
_journal_page_first     m1128
_journal_page_last     m1128
_journal_paper_category     QM
_journal_coeditor_code     HG2413
_publ_contact_author_name     'Juan, Mo'
_publ_contact_author_address
;
College of Animal Husbandry and Veterinary Studies,
Henan Agricultural University,
Zhengzhou, Henan Province 450002,
People's Republic of China
;
_publ_contact_author_email     mojuan52@126.com
_publ_contact_author_phone     '(+86) (371) 63554981'
_publ_section_title
;\
Hexa-\m~2~-acetato-1:2\k^4^<i>O</i>:<i>O</i>';1:2\k^2^<i>O</i>:<i>O</i>;2:\
3\k^4^<i>O</i>:<i>O</i>';2:3\k^2^<i>O</i>:<i>O</i>-bis(2-amino-7-chloro-5-\
methyl-1,8-naphthyridine)-1\k<i>N</i>^1^,3\k<i>N</i>^1^-trizinc(II)
;
loop_
    _publ_author_name
    _publ_author_address
    'Xin-Sheng Li'
;
College of Animal Husbandry and Veterinary Studies,
Henan Agricultural University,
Zhengzhou, Henan Province 450002,
People's Republic of China
;
    'Juan Mo'
;
College of Animal Husbandry and Veterinary Studies,
Henan Agricultural University,
Zhengzhou, Henan Province 450002,
People's Republic of China
;
    'Li Yuan'
;
College of Animal Husbandry and Veterinary Studies,
Henan Agricultural University,
Zhengzhou, Henan Province 450002,
People's Republic of China
;
    'Jian-Hua Liu'
;
College of Animal Husbandry and Veterinary Studies,
Henan Agricultural University,
Zhengzhou, Henan Province 450002,
People's Republic of China
;
    'Su-Mei Zhang'
;
College of Animal Husbandry and Veterinary Studies,
Henan Agricultural University,
Zhengzhou, Henan Province 450002,
People's Republic of China
;
data_I
_audit_creation_method     SHELXL-97
_chemical_name_systematic
;
Hexa-\m~2~-acetato-1:2\k^4^O:O';1:2\k^2^O:O;2:3\k^4^O:O';2:3\k^2^O:O-
bis(2-amino-7-chloro-5-methyl-1,8-naphthyridine)-1\k<i>N<i>^1^,3\k<i>N<i>^1^-
trizinc(II)
;
_chemical_name_common     ?
_chemical_formula_moiety     'C30 H34 Cl2 N6 O12 Zn3'
_chemical_formula_sum     'C30 H34 Cl2 N6 O12 Zn3'
_chemical_formula_iupac     '[Zn3 (C2 H3 O2)6 (C9 H8 Cl N3)2]'
_chemical_formula_weight     937.64
_chemical_melting_point     ?
_symmetry_cell_setting     triclinic
_symmetry_space_group_name_H-M     'P -1'
_symmetry_space_group_name_Hall     '-P 1'
loop_
    _symmetry_equiv_pos_as_xyz
    'x, y, z'
    '-x, -y, -z'
_cell_length_a     9.1978(12)
_cell_length_b     9.2108(13)
_cell_length_c     12.0457(16)
_cell_angle_alpha     93.602(3)
_cell_angle_beta     91.685(2)
_cell_angle_gamma     118.247(2)
_cell_volume     895.2(2)
_cell_formula_units_Z     1
_cell_measurement_reflns_used     2625
_cell_measurement_theta_min     2.5
_cell_measurement_theta_max     25.0
_cell_measurement_temperature     113(2)
_exptl_crystal_description     prism
_exptl_crystal_colour     colorless
_exptl_crystal_size_max     0.12
_exptl_crystal_size_mid     0.08
_exptl_crystal_size_min     0.02
_exptl_crystal_density_diffrn     1.739
_exptl_crystal_density_meas     ?
_exptl_crystal_density_method     'not measured'
_exptl_crystal_F_000     476
_exptl_absorpt_coefficient_mu     2.213
_exptl_absorpt_correction_type     multi-scan
_exptl_absorpt_process_details     '(SADABS; Sheldrick, 1996)'
_exptl_absorpt_correction_T_min     0.7823
_exptl_absorpt_correction_T_max     0.9562
_exptl_special_details
;
;
_diffrn_ambient_temperature     113(2)
_diffrn_radiation_type     MoK\a
_diffrn_radiation_wavelength     0.71070
_diffrn_radiation_source     'fine-focus sealed tube'
_diffrn_radiation_monochromator     graphite
_diffrn_measurement_device_type     'Bruker SMART CCD area-detector'
_diffrn_measurement_method     '\f and \w'
_diffrn_detector_area_resol_mean     ?
_diffrn_reflns_number     11008
_diffrn_reflns_av_R_equivalents     0.0296
_diffrn_reflns_av_sigmaI/netI     0.0444
_diffrn_reflns_theta_min     2.52
_diffrn_reflns_theta_max     27.86
_diffrn_reflns_theta_full     27.86
_diffrn_measured_fraction_theta_max     0.989
_diffrn_measured_fraction_theta_full     0.989
_diffrn_reflns_limit_h_min     -12
_diffrn_reflns_limit_h_max     12
_diffrn_reflns_limit_k_min     -12
_diffrn_reflns_limit_k_max     12
_diffrn_reflns_limit_l_min     -15
_diffrn_reflns_limit_l_max     15
_diffrn_standards_number     ?
_diffrn_standards_interval_count     ?
_diffrn_standards_interval_time     ?
_diffrn_standards_decay_%     ?
_refine_special_details
;
Refinement of <i>F</i>^2^ against ALL reflections. The weighted <i>R</i>-factor
<i>wR</i> and goodness of fit <i>S</i> are based on <i>F</i>^2^, conventional
<i>R</i>-factors <i>R</i> are based on <i>F</i>, with <i>F</i> set to zero for
negative <i>F</i>^2^. The threshold expression of <i>F</i>^2^ >
\s(<i>F</i>^2^) is used only for calculating <i>R</i>-factors(gt) <i>etc</i>.
and is not relevant to the choice of reflections for refinement.
<i>R</i>-factors based on <i>F</i>^2^ are statistically about twice as large
as those based on <i>F</i>, and <i>R</i>- factors based on ALL data will be
even larger.
;
_reflns_number_total     4221
_reflns_number_gt     3495
_reflns_threshold_expression     I>2\s(I)
_refine_ls_structure_factor_coef     Fsqd
_refine_ls_matrix_type     full
_refine_ls_R_factor_all     0.0282
_refine_ls_R_factor_gt     0.0240
_refine_ls_wR_factor_gt     0.0642
_refine_ls_wR_factor_ref     0.0653
_refine_ls_goodness_of_fit_ref     1.011
_refine_ls_restrained_S_all     1.011
_refine_ls_number_reflns     4221
_refine_ls_number_parameters     253
_refine_ls_number_restraints     0
_refine_ls_hydrogen_treatment     mixed
_refine_ls_weighting_scheme     calc
_refine_ls_weighting_details
                 'calc w=1/[\s^2^(Fo^2^)+(0.0354P)^2^] where P=(Fo^2^+2Fc^2^)/3'
_atom_sites_solution_hydrogens     geom
_atom_sites_solution_primary     direct
_atom_sites_solution_secondary     difmap
_refine_ls_shift/su_max     0.001
_refine_ls_shift/su_mean     0.000
_refine_diff_density_max     0.361
_refine_diff_density_min     -0.647
_refine_ls_extinction_method     none
_refine_ls_extinction_coef     ?
loop_
    _atom_type_symbol
    _atom_type_description
    _atom_type_scat_dispersion_real
    _atom_type_scat_dispersion_imag
    _atom_type_scat_source
    'C' 'C' 0.0033 0.0016
                         'International Tables Vol C Tables 4.2.6.8 and 6.1.1.4'
    'H' 'H' 0.0000 0.0000
                         'International Tables Vol C Tables 4.2.6.8 and 6.1.1.4'
    'N' 'N' 0.0061 0.0033
                         'International Tables Vol C Tables 4.2.6.8 and 6.1.1.4'
    'O' 'O' 0.0106 0.0060
                         'International Tables Vol C Tables 4.2.6.8 and 6.1.1.4'
    'Cl' 'Cl' 0.1484 0.1585
                         'International Tables Vol C Tables 4.2.6.8 and 6.1.1.4'
    'Zn' 'Zn' 0.2839 1.4301
                         'International Tables Vol C Tables 4.2.6.8 and 6.1.1.4'
_computing_data_collection     'SMART (Bruker, 1997)'
_computing_cell_refinement     'SAINT (Bruker, 1997)'
_computing_data_reduction     'SAINT (Bruker, 1997)'
_computing_structure_solution     'SHELXS97 (Sheldrick, 2008)'
_computing_structure_refinement     'SHELXL97 (Sheldrick, 2008)'
_computing_molecular_graphics     'XP in SHELXTL (Sheldrick, 2008)'
_computing_publication_material     'XP in SHELXTL (Sheldrick, 2008)'
loop_
    _atom_site_type_symbol
    _atom_site_label
    _atom_site_fract_x
    _atom_site_fract_y
    _atom_site_fract_z
    _atom_site_U_iso_or_equiv
    _atom_site_adp_type
    _atom_site_calc_flag
    _atom_site_refinement_flags
    _atom_site_occupancy
    _atom_site_disorder_assembly
    _atom_site_disorder_group
    Zn Zn1 0.5000 0.5000 0.5000 0.01215(8) Uani d S 1 . .
    Zn Zn2 0.81766(2) 0.76297(2) 0.660723(16) 0.01398(7) Uani d . 1 . .
    Cl Cl1 0.47109(6) 0.69320(6) 0.93855(4) 0.03122(13) Uani d . 1 . .
    N N1 0.75010(17) 0.85718(17) 0.85071(12) 0.0158(3) Uani d . 1 . .
    N N2 0.97997(17) 0.97283(17) 0.75522(12) 0.0136(3) Uani d . 1 . .
    N N3 1.20715(19) 1.0819(2) 0.64915(13) 0.0181(3) Uani d . 1 . .
    H H3A 1.299(3) 1.168(3) 0.6360(17) 0.024(6) Uiso d . 1 . .
    H H3B 1.164(2) 0.998(2) 0.6007(17) 0.018(5) Uiso d . 1 . .
    C C1 0.6629(2) 0.8670(2) 0.93115(15) 0.0179(4) Uani d . 1 . .
    C C2 0.7103(2) 1.0020(2) 1.01047(15) 0.0182(4) Uani d . 1 . .
    H H2 0.6394 0.9999 1.0669 0.022 Uiso calc R 1 . .
    C C3 0.8637(2) 1.1386(2) 1.00414(14) 0.0163(4) Uani d . 1 . .
    C C4 0.9626(2) 1.1348(2) 0.91812(14) 0.0143(3) Uani d . 1 . .
    C C5 0.8998(2) 0.9917(2) 0.84338(14) 0.0138(3) Uani d . 1 . .
    C C6 1.1288(2) 1.0979(2) 0.73619(14) 0.0140(4) Uani d . 1 . .
    C C7 1.2028(2) 1.2477(2) 0.80965(15) 0.0174(4) Uani d . 1 . .
    H H7 1.3084 1.3350 0.7962 0.021 Uiso calc R 1 . .
    C C8 1.1228(2) 1.2645(2) 0.89753(15) 0.0170(4) Uani d . 1 . .
    H H8 1.1731 1.3632 0.9462 0.020 Uiso calc R 1 . .
    C C9 0.9208(2) 1.2883(2) 1.08722(16) 0.0222(4) Uani d . 1 . .
    H H9A 0.9206 1.3797 1.0499 0.033 Uiso calc R 1 . .
    H H9B 1.0331 1.3213 1.1178 0.033 Uiso calc R 1 . .
    H H9C 0.8458 1.2608 1.1478 0.033 Uiso calc R 1 . .
    C C10 0.8902(2) 0.6534(2) 0.45903(14) 0.0152(4) Uani d . 1 . .
    C C11 1.0029(2) 0.6306(2) 0.38019(16) 0.0206(4) Uani d . 1 . .
    H H11A 1.0654 0.5849 0.4187 0.031 Uiso calc R 1 . .
    H H11B 1.0799 0.7376 0.3545 0.031 Uiso calc R 1 . .
    H H11C 0.9369 0.5543 0.3160 0.031 Uiso calc R 1 . .
    C C12 0.5768(2) 0.8498(2) 0.60578(15) 0.0195(4) Uani d . 1 . .
    C C13 0.4045(2) 0.8233(3) 0.59278(19) 0.0314(5) Uani d . 1 . .
    H H13A 0.3986 0.9177 0.6303 0.047 Uiso calc R 1 . .
    H H13B 0.3298 0.7220 0.6261 0.047 Uiso calc R 1 . .
    H H13C 0.3714 0.8128 0.5134 0.047 Uiso calc R 1 . .
    C C14 0.3533(2) 0.5867(2) 0.29542(14) 0.0132(3) Uani d . 1 . .
    C C15 0.3642(2) 0.7221(2) 0.22734(15) 0.0200(4) Uani d . 1 . .
    H H15A 0.3524 0.8054 0.2753 0.030 Uiso calc R 1 . .
    H H15B 0.2755 0.6755 0.1677 0.030 Uiso calc R 1 . .
    H H15C 0.4716 0.7738 0.1946 0.030 Uiso calc R 1 . .
    O O1 0.73730(14) 0.56434(14) 0.44255(10) 0.0174(3) Uani d . 1 . .
    O O2 0.95980(15) 0.76262(15) 0.54110(10) 0.0191(3) Uani d . 1 . .
    O O3 0.59970(14) 0.72059(14) 0.60042(10) 0.0170(3) Uani d . 1 . .
    O O4 0.69633(18) 0.98977(17) 0.62159(15) 0.0385(4) Uani d . 1 . .
    O O5 0.46887(14) 0.62359(14) 0.36908(10) 0.0165(3) Uani d . 1 . .
    O O6 0.22937(14) 0.44604(14) 0.27489(10) 0.0178(3) Uani d . 1 . .
loop_
    _atom_site_aniso_label
    _atom_site_aniso_U_11
    _atom_site_aniso_U_22
    _atom_site_aniso_U_33
    _atom_site_aniso_U_12
    _atom_site_aniso_U_13
    _atom_site_aniso_U_23
    Zn1 0.01022(14) 0.01115(14) 0.01260(15) 0.00360(11) -0.00109(10)
                                                                    -0.00257(11)
    Zn2 0.01081(11) 0.01109(11) 0.01601(12) 0.00248(8) -0.00174(8) -0.00236(8)
    Cl1 0.0224(2) 0.0204(2) 0.0333(3) -0.0039(2) 0.0130(2) -0.0047(2)
    N1 0.0152(7) 0.0122(7) 0.0145(8) 0.0023(6) -0.0001(6) -0.0009(6)
    N2 0.0133(7) 0.0104(7) 0.0141(7) 0.0034(6) 0.0006(6) 0.0003(6)
    N3 0.0130(8) 0.0141(8) 0.0220(9) 0.0021(7) 0.0041(6) 0.0008(7)
    C1 0.0159(9) 0.0140(9) 0.0173(9) 0.0017(7) 0.0027(7) 0.0013(7)
    C2 0.0204(9) 0.0165(9) 0.0155(9) 0.0070(8) 0.0031(7) 0.0012(7)
    C3 0.0204(9) 0.0144(9) 0.0145(9) 0.0091(8) -0.0036(7) -0.0009(7)
    C4 0.0143(8) 0.0112(8) 0.0153(9) 0.0049(7) -0.0038(7) -0.0006(6)
    C5 0.0134(8) 0.0128(8) 0.0135(9) 0.0051(7) -0.0013(7) 0.0009(7)
    C6 0.0128(8) 0.0110(8) 0.0170(9) 0.0049(7) -0.0020(7) 0.0011(7)
    C7 0.0118(8) 0.0103(8) 0.0248(10) 0.0012(7) -0.0015(7) 0.0002(7)
    C8 0.0159(9) 0.0097(8) 0.0214(9) 0.0036(7) -0.0039(7) -0.0024(7)
    C9 0.0241(10) 0.0176(9) 0.0215(10) 0.0081(8) -0.0021(8) -0.0053(8)
    C10 0.0165(8) 0.0127(8) 0.0164(9) 0.0065(7) 0.0019(7) 0.0038(7)
    C11 0.0164(9) 0.0215(9) 0.0231(10) 0.0083(8) 0.0052(7) 0.0011(8)
    C12 0.0227(9) 0.0160(9) 0.0190(10) 0.0091(8) -0.0009(7) -0.0018(7)
    C13 0.0235(10) 0.0231(11) 0.0490(14) 0.0136(9) -0.0034(10) -0.0060(9)
    C14 0.0136(8) 0.0141(8) 0.0128(8) 0.0073(7) 0.0042(6) -0.0010(7)
    C15 0.0206(9) 0.0181(9) 0.0201(10) 0.0078(8) 0.0021(7) 0.0058(7)
    O1 0.0117(6) 0.0176(6) 0.0191(7) 0.0044(5) 0.0018(5) -0.0026(5)
    O2 0.0139(6) 0.0172(6) 0.0195(7) 0.0027(5) 0.0008(5) -0.0041(5)
    O3 0.0150(6) 0.0134(6) 0.0223(7) 0.0079(5) -0.0053(5) -0.0076(5)
    O4 0.0261(8) 0.0178(7) 0.0673(11) 0.0077(6) -0.0081(7) 0.0025(7)
    O5 0.0133(6) 0.0132(6) 0.0179(7) 0.0022(5) -0.0016(5) 0.0020(5)
    O6 0.0151(6) 0.0125(6) 0.0214(7) 0.0037(5) -0.0038(5) -0.0014(5)
_geom_special_details
;
All e.s.d.'s (except the e.s.d. in the dihedral angle between two l.s. planes)
are estimated using the full covariance matrix. The cell e.s.d.'s are taken
into account individually in the estimation of e.s.d.'s in distances, angles
and torsion angles; correlations between e.s.d.'s in cell parameters are only
used when they are defined by crystal symmetry. An approximate (isotropic)
treatment of cell e.s.d.'s is used for estimating e.s.d.'s involving l.s.
planes.
;
loop_
    _geom_bond_atom_site_label_1
    _geom_bond_atom_site_label_2
    _geom_bond_site_symmetry_2
    _geom_bond_distance
    _geom_bond_publ_flag
    Zn1 O3 . 2.0724(12) Yes
    Zn1 O3 2_666 2.0724(12) ?
    Zn1 O5 2_666 2.0910(12) ?
    Zn1 O5 . 2.0910(12) Yes
    Zn1 O1 2_666 2.1237(12) ?
    Zn1 O1 . 2.1237(12) Yes
    Zn2 O3 . 1.9588(12) Yes
    Zn2 O2 . 1.9748(12) Yes
    Zn2 O6 2_666 1.9783(12) ?
    Zn2 N2 . 2.0379(14) Yes
    Cl1 C1 . 1.7428(18) ?
    N1 C1 . 1.302(2) ?
    N1 C5 . 1.358(2) ?
    N2 C6 . 1.346(2) ?
    N2 C5 . 1.359(2) ?
    N3 C6 . 1.329(2) ?
    N3 H3A . 0.87(2) ?
    N3 H3B . 0.85(2) ?
    C1 C2 . 1.401(2) ?
    C2 C3 . 1.385(2) ?
    C2 H2 . 0.9500 ?
    C3 C4 . 1.408(2) ?
    C3 C9 . 1.512(2) ?
    C4 C5 . 1.407(2) ?
    C4 C8 . 1.433(2) ?
    C6 C7 . 1.439(2) ?
    C7 C8 . 1.349(2) ?
    C7 H7 . 0.9500 ?
    C8 H8 . 0.9500 ?
    C9 H9A . 0.9800 ?
    C9 H9B . 0.9800 ?
    C9 H9C . 0.9800 ?
    C10 O1 . 1.249(2) ?
    C10 O2 . 1.275(2) ?
    C10 C11 . 1.504(2) ?
    C11 H11A . 0.9800 ?
    C11 H11B . 0.9800 ?
    C11 H11C . 0.9800 ?
    C12 O4 . 1.234(2) ?
    C12 O3 . 1.301(2) ?
    C12 C13 . 1.487(2) ?
    C13 H13A . 0.9800 ?
    C13 H13B . 0.9800 ?
    C13 H13C . 0.9800 ?
    C14 O6 . 1.259(2) ?
    C14 O5 . 1.264(2) ?
    C14 C15 . 1.502(2) ?
    C15 H15A . 0.9800 ?
    C15 H15B . 0.9800 ?
    C15 H15C . 0.9800 ?
    O6 Zn2 2_666 1.9783(12) ?
loop_
    _geom_angle_atom_site_label_1
    _geom_angle_atom_site_label_2
    _geom_angle_atom_site_label_3
    _geom_angle_site_symmetry_1
    _geom_angle_site_symmetry_3
    _geom_angle
    _geom_angle_publ_flag
    O3 Zn1 O3 . 2_666 180.0 ?
    O3 Zn1 O5 . 2_666 91.21(5) Yes
    O3 Zn1 O5 2_666 2_666 88.79(5) ?
    O3 Zn1 O5 . . 88.79(5) Yes
    O3 Zn1 O5 2_666 . 91.21(5) ?
    O5 Zn1 O5 2_666 . 180.0000(10)
                                 ?
    O3 Zn1 O1 . 2_666 89.96(5) Yes
    O3 Zn1 O1 2_666 2_666 90.04(5) ?
    O5 Zn1 O1 2_666 2_666 86.79(5) ?
    O5 Zn1 O1 . 2_666 93.21(5) Yes
    O3 Zn1 O1 . . 90.04(5) Yes
    O3 Zn1 O1 2_666 . 89.96(5) ?
    O5 Zn1 O1 2_666 . 93.21(5) ?
    O5 Zn1 O1 . . 86.79(5) Yes
    O1 Zn1 O1 2_666 . 180.0 ?
    O3 Zn2 O2 . . 111.65(5) ?
    O3 Zn2 O6 . 2_666 103.18(5) ?
    O2 Zn2 O6 . 2_666 100.45(5) ?
    O3 Zn2 N2 . . 124.29(5) ?
    O2 Zn2 N2 . . 99.92(5) ?
    O6 Zn2 N2 2_666 . 115.01(6) ?
    C1 N1 C5 . . 116.26(15) ?
    C6 N2 C5 . . 118.94(14) ?
    C6 N2 Zn2 . . 132.49(12) ?
    C5 N2 Zn2 . . 107.49(10) ?
    C6 N3 H3A . . 117.2(13) ?
    C6 N3 H3B . . 122.8(13) ?
    H3A N3 H3B . . 119.2(19) ?
    N1 C1 C2 . . 125.99(16) ?
    N1 C1 Cl1 . . 115.41(13) ?
    C2 C1 Cl1 . . 118.60(14) ?
    C3 C2 C1 . . 117.92(16) ?
    C3 C2 H2 . . 121.0 ?
    C1 C2 H2 . . 121.0 ?
    C2 C3 C4 . . 118.36(16) ?
    C2 C3 C9 . . 120.18(16) ?
    C4 C3 C9 . . 121.44(16) ?
    C5 C4 C3 . . 118.00(15) ?
    C5 C4 C8 . . 115.72(15) ?
    C3 C4 C8 . . 126.28(16) ?
    N1 C5 N2 . . 112.32(14) ?
    N1 C5 C4 . . 123.46(15) ?
    N2 C5 C4 . . 124.21(15) ?
    N3 C6 N2 . . 119.47(15) ?
    N3 C6 C7 . . 120.21(16) ?
    N2 C6 C7 . . 120.32(15) ?
    C8 C7 C6 . . 120.23(16) ?
    C8 C7 H7 . . 119.9 ?
    C6 C7 H7 . . 119.9 ?
    C7 C8 C4 . . 120.55(16) ?
    C7 C8 H8 . . 119.7 ?
    C4 C8 H8 . . 119.7 ?
    C3 C9 H9A . . 109.5 ?
    C3 C9 H9B . . 109.5 ?
    H9A C9 H9B . . 109.5 ?
    C3 C9 H9C . . 109.5 ?
    H9A C9 H9C . . 109.5 ?
    H9B C9 H9C . . 109.5 ?
    O1 C10 O2 . . 124.22(16) ?
    O1 C10 C11 . . 119.27(15) ?
    O2 C10 C11 . . 116.48(15) ?
    C10 C11 H11A . . 109.5 ?
    C10 C11 H11B . . 109.5 ?
    H11A C11 H11B . . 109.5 ?
    C10 C11 H11C . . 109.5 ?
    H11A C11 H11C . . 109.5 ?
    H11B C11 H11C . . 109.5 ?
    O4 C12 O3 . . 120.09(17) ?
    O4 C12 C13 . . 121.64(17) ?
    O3 C12 C13 . . 118.27(16) ?
    C12 C13 H13A . . 109.5 ?
    C12 C13 H13B . . 109.5 ?
    H13A C13 H13B . . 109.5 ?
    C12 C13 H13C . . 109.5 ?
    H13A C13 H13C . . 109.5 ?
    H13B C13 H13C . . 109.5 ?
    O6 C14 O5 . . 125.42(16) ?
    O6 C14 C15 . . 117.28(16) ?
    O5 C14 C15 . . 117.30(15) ?
    C14 C15 H15A . . 109.5 ?
    C14 C15 H15B . . 109.5 ?
    H15A C15 H15B . . 109.5 ?
    C14 C15 H15C . . 109.5 ?
    H15A C15 H15C . . 109.5 ?
    H15B C15 H15C . . 109.5 ?
    C10 O1 Zn1 . . 146.79(11) ?
    C10 O2 Zn2 . . 116.68(11) ?
    C12 O3 Zn2 . . 114.47(11) ?
    C12 O3 Zn1 . . 134.69(11) ?
    Zn2 O3 Zn1 . . 107.19(5) ?
    C14 O5 Zn1 . . 133.41(11) ?
    C14 O6 Zn2 . 2_666 128.40(12) ?
loop_
    _geom_torsion_atom_site_label_1
    _geom_torsion_atom_site_label_2
    _geom_torsion_atom_site_label_3
    _geom_torsion_atom_site_label_4
    _geom_torsion_site_symmetry_1
    _geom_torsion_site_symmetry_2
    _geom_torsion_site_symmetry_3
    _geom_torsion_site_symmetry_4
    _geom_torsion
    _geom_torsion_publ_flag
    O3 Zn2 N2 C6 . . . . -112.51(15) ?
    O2 Zn2 N2 C6 . . . . 12.43(16) ?
    O6 Zn2 N2 C6 2_666 . . . 118.98(15) ?
    O3 Zn2 N2 C5 . . . . 55.10(13) ?
    O2 Zn2 N2 C5 . . . . -179.96(11) ?
    O6 Zn2 N2 C5 2_666 . . . -73.41(12) ?
    C5 N1 C1 C2 . . . . -0.7(3) ?
    C5 N1 C1 Cl1 . . . . 179.79(13) ?
    N1 C1 C2 C3 . . . . -0.1(3) ?
    Cl1 C1 C2 C3 . . . . 179.40(14) ?
    C1 C2 C3 C4 . . . . 0.5(3) ?
    C1 C2 C3 C9 . . . . 179.64(16) ?
    C2 C3 C4 C5 . . . . -0.1(2) ?
    C9 C3 C4 C5 . . . . -179.27(16) ?
    C2 C3 C4 C8 . . . . 179.11(17) ?
    C9 C3 C4 C8 . . . . 0.0(3) ?
    C1 N1 C5 N2 . . . . -178.05(15) ?
    C1 N1 C5 C4 . . . . 1.1(3) ?
    C6 N2 C5 N1 . . . . 178.72(15) ?
    Zn2 N2 C5 N1 . . . . 9.14(17) ?
    C6 N2 C5 C4 . . . . -0.5(2) ?
    Zn2 N2 C5 C4 . . . . -170.03(14) ?
    C3 C4 C5 N1 . . . . -0.7(3) ?
    C8 C4 C5 N1 . . . . 179.97(16) ?
    C3 C4 C5 N2 . . . . 178.36(15) ?
    C8 C4 C5 N2 . . . . -1.0(3) ?
    C5 N2 C6 N3 . . . . -178.89(16) ?
    Zn2 N2 C6 N3 . . . . -12.4(2) ?
    C5 N2 C6 C7 . . . . 1.3(2) ?
    Zn2 N2 C6 C7 . . . . 167.75(12) ?
    N3 C6 C7 C8 . . . . 179.50(17) ?
    N2 C6 C7 C8 . . . . -0.7(3) ?
    C6 C7 C8 C4 . . . . -0.8(3) ?
    C5 C4 C8 C7 . . . . 1.6(3) ?
    C3 C4 C8 C7 . . . . -177.70(17) ?
    O2 C10 O1 Zn1 . . . . -0.9(3) ?
    C11 C10 O1 Zn1 . . . . 177.44(14) ?
    O3 Zn1 O1 C10 . . . . 18.1(2) ?
    O3 Zn1 O1 C10 2_666 . . . -161.9(2) ?
    O5 Zn1 O1 C10 2_666 . . . -73.1(2) ?
    O5 Zn1 O1 C10 . . . . 106.9(2) ?
    O1 C10 O2 Zn2 . . . . 10.3(2) ?
    C11 C10 O2 Zn2 . . . . -168.04(12) ?
    O3 Zn2 O2 C10 . . . . -39.80(14) ?
    O6 Zn2 O2 C10 2_666 . . . 69.02(13) ?
    N2 Zn2 O2 C10 . . . . -173.03(12) ?
    O4 C12 O3 Zn2 . . . . 16.8(2) ?
    C13 C12 O3 Zn2 . . . . -163.00(14) ?
    O4 C12 O3 Zn1 . . . . -138.26(16) ?
    C13 C12 O3 Zn1 . . . . 41.9(3) ?
    O2 Zn2 O3 C12 . . . . -106.56(12) ?
    O6 Zn2 O3 C12 2_666 . . . 146.38(12) ?
    N2 Zn2 O3 C12 . . . . 13.12(15) ?
    O2 Zn2 O3 Zn1 . . . . 55.16(7) ?
    O6 Zn2 O3 Zn1 2_666 . . . -51.90(7) ?
    N2 Zn2 O3 Zn1 . . . . 174.84(5) ?
    O5 Zn1 O3 C12 2_666 . . . -148.65(17) ?
    O5 Zn1 O3 C12 . . . . 31.35(17) ?
    O1 Zn1 O3 C12 2_666 . . . -61.86(17) ?
    O1 Zn1 O3 C12 . . . . 118.14(17) ?
    O5 Zn1 O3 Zn2 2_666 . . . 55.03(6) ?
    O5 Zn1 O3 Zn2 . . . . -124.97(6) ?
    O1 Zn1 O3 Zn2 2_666 . . . 141.82(6) ?
    O1 Zn1 O3 Zn2 . . . . -38.18(6) ?
    O6 C14 O5 Zn1 . . . . -10.3(3) ?
    C15 C14 O5 Zn1 . . . . 169.19(11) ?
    O3 Zn1 O5 C14 . . . . -137.70(15) ?
    O3 Zn1 O5 C14 2_666 . . . 42.30(15) ?
    O1 Zn1 O5 C14 2_666 . . . -47.81(15) ?
    O1 Zn1 O5 C14 . . . . 132.19(15) ?
    O5 C14 O6 Zn2 . . . 2_666 -5.4(3) ?
    C15 C14 O6 Zn2 . . . 2_666 175.15(11) ?
loop_
    _geom_hbond_atom_site_label_D
    _geom_hbond_atom_site_label_H
    _geom_hbond_atom_site_label_A
    _geom_hbond_site_symmetry_A
    _geom_hbond_distance_DH
    _geom_hbond_distance_HA
    _geom_hbond_distance_DA
    _geom_hbond_angle_DHA
    N3 H3B O2 . 0.85(2) 2.15(2) 2.921(2) 150.0(17)
    N3 H3A O5 2_776 0.87(2) 2.09(2) 2.958(2) 171.0(19)
