# Supplementary material for: Hexa-μ2-acetato-1:2κ4 O:O′;1:2κ2 O:O;2:3κ4 O:O′;2:3κ2 O:O-bis­(2-amino-7-chloro-5-methyl-1,8-naphthyridine)-1κN 1,3κN 1-trizinc(II)
Source: Acta Crystallogr Sect E Struct Rep Online. 2008 Aug 6;64(Pt 9):m1128. doi: 10.1107/S1600536808024549 (PMC2960502; doi:10.1107/S1600536808024549)
Supplement: Supplementary file 2 [file e-64-m1128-Isup2.hkl]

# 
# h,k,l, Fc-squared, Fo-squared, sigma(Fo-squared) and status flag 
# 
data_I
_shelx_title '  _r070822a' 
_shelx_refln_list_code          4 
_shelx_F_calc_maximum      112.12 
_exptl_crystal_F_000       476.00 
_reflns_d_resolution_high  0.7604 
 
loop_ 
 _symmetry_equiv_pos_as_xyz 
 'x, y, z' 
 '-x, -y, -z' 
 
_cell_length_a     9.1978 
_cell_length_b     9.2108 
_cell_length_c    12.0457 
_cell_angle_alpha  93.602 
_cell_angle_beta   91.685 
_cell_angle_gamma 118.247 
 
_shelx_F_squared_multiplier     1.000 
 
loop_ 
 _refln_index_h 
 _refln_index_k 
 _refln_index_l 
 _refln_F_squared_calc 
 _refln_F_squared_meas 
 _refln_F_squared_sigma 
 _refln_observed_status 
   1   0   0        1.77        3.60      0.68 o 
   2   0   0       87.14      107.99      2.24 o 
   3   0   0     4140.37     3999.47     45.08 o 
   4   0   0     1151.88     1171.96     22.26 o 
   5   0   0       49.10       50.41      3.26 o 
   6   0   0     1682.30     1678.37     24.65 o 
   7   0   0      396.51      395.95     18.50 o 
   8   0   0        4.80        4.46      5.79 o 
   9   0   0      212.15      211.16     23.81 o 
  10   0   0      325.65      338.53     27.57 o 
 -11   1   0        2.35        0.05      6.65 o 
 -10   1   0        7.58        5.65      5.79 o 
  -9   1   0      321.94      344.89     23.60 o 
  -8   1   0       14.80       11.67      5.05 o 
  -7   1   0     1481.57     1415.36     51.14 o 
  -6   1   0      590.49      618.22     19.22 o 
  -5   1   0        0.12        3.19      3.36 o 
  -3   1   0       11.42       18.78      2.72 o 
  -2   1   0      664.89      725.34      9.59 o 
   0   1   0       39.40       29.67      1.01 o 
   1   1   0      739.83      687.49      6.52 o 
   3   1   0     5910.30     6083.77     57.83 o 
   4   1   0        1.92        5.55      2.67 o 
   5   1   0     1778.62     1690.05     20.55 o 
   6   1   0     1717.96     1741.11     39.73 o 
   7   1   0      230.71      213.39     18.11 o 
   8   1   0     1470.42     1540.01     48.75 o 
   9   1   0     1184.35     1167.95     50.82 o 
  10   1   0       10.80        6.35      8.04 o 
 -11   2   0      428.10      403.39     22.23 o 
 -10   2   0       23.31       21.56      9.40 o 
  -9   2   0      159.33      148.87     10.47 o 
  -8   2   0      408.93      391.14     16.48 o 
  -7   2   0      593.09      613.31     21.57 o 
  -6   2   0      252.84      256.28      9.85 o 
  -5   2   0     3617.43     3520.77     35.25 o 
  -4   2   0     1271.84     1348.57     15.40 o 
  -3   2   0     2724.29     2743.76     40.25 o 
  -2   2   0      490.16      517.21      9.87 o 
  -1   2   0        7.49        9.48      1.28 o 
   0   2   0     3307.13     3382.20     41.81 o 
   1   2   0     2128.48     1994.49     25.93 o 
   2   2   0      388.80      412.72      8.50 o 
   3   2   0      909.87      979.69     20.47 o 
   4   2   0     2651.42     2882.06    172.23 o 
   5   2   0     2909.10     2798.00    134.62 o 
   6   2   0       22.64       22.71     18.49 o 
   7   2   0      449.34      494.21     22.76 o 
   8   2   0     2181.36     2278.16     78.33 o 
   9   2   0        0.96        1.89      6.34 o 
 -11   3   0      189.26      191.41     15.73 o 
 -10   3   0      267.51      246.57     18.18 o 
  -9   3   0     1474.04     1483.97     37.44 o 
  -8   3   0      662.96      637.89     21.43 o 
  -7   3   0      446.24      430.53     18.03 o 
  -6   3   0     1360.10     1358.55     21.65 o 
  -5   3   0      171.03      172.34      8.35 o 
  -4   3   0      782.08      695.45     15.40 o 
  -3   3   0      192.71      166.14      4.01 o 
  -2   3   0      179.62      149.35      3.59 o 
  -1   3   0        2.49        3.82      1.23 o 
   0   3   0       25.81       38.85      2.08 o 
   1   3   0      690.48      603.87      9.43 o 
   2   3   0     2200.74     2133.79     37.94 o 
   3   3   0     1005.24     1109.48     31.58 o 
   4   3   0     1437.20     1544.79     35.84 o 
   5   3   0     1142.98     1195.06     34.66 o 
   6   3   0      203.79      204.67     16.81 o 
   7   3   0     1405.58     1461.10     52.79 o 
   8   3   0       85.65       77.66     13.91 o 
 -11   4   0      211.30      186.01     15.91 o 
 -10   4   0     2342.77     2219.03     54.22 o 
  -9   4   0     1576.26     1536.15     44.91 o 
  -8   4   0       93.27       93.38      8.84 o 
  -7   4   0     1624.85     1600.73     33.23 o 
  -6   4   0     1998.23     1873.71     63.09 o 
  -5   4   0      386.04      383.68     14.30 o 
  -4   4   0      885.29      821.15     28.29 o 
  -3   4   0      382.58      310.66      8.42 o 
  -2   4   0      209.60      218.31      5.24 o 
  -1   4   0      218.12      253.92      5.71 o 
   0   4   0     4734.23     4479.34     69.13 o 
   1   4   0      402.65      454.79      8.05 o 
   2   4   0       43.49       42.07      3.03 o 
   3   4   0     2590.13     2405.25     78.51 o 
   4   4   0       21.47       29.27      9.43 o 
   5   4   0      571.16      598.21     25.31 o 
   6   4   0      445.13      487.86     24.92 o 
   7   4   0        4.10        4.18      4.78 o 
   8   4   0      425.12      454.72     26.33 o 
 -12   5   0       30.81       20.80     12.73 o 
 -11   5   0     1287.00     1197.28     41.24 o 
 -10   5   0      194.12      186.09     11.87 o 
  -9   5   0        7.73        8.61      9.05 o 
  -8   5   0      148.65      149.87     12.65 o 
  -7   5   0     3355.60     3248.12    183.14 o 
  -6   5   0      467.99      468.91     18.11 o 
  -5   5   0     1165.34     1135.28     41.77 o 
  -4   5   0     2893.69     2806.83     34.27 o 
  -3   5   0      709.96      694.18     12.36 o 
  -2   5   0        4.36       13.04      2.71 o 
  -1   5   0     7999.11     8078.40     65.48 o 
   0   5   0       87.94       97.08      3.77 o 
   1   5   0      174.93      183.01      8.87 o 
   2   5   0     4886.63     4437.67     85.06 o 
   3   5   0     1015.31     1016.20     27.29 o 
   4   5   0      394.27      434.82     19.93 o 
   5   5   0      360.63      361.62     24.20 o 
   6   5   0      361.00      368.34     20.28 o 
   7   5   0       62.96       80.55     11.93 o 
 -12   6   0      341.67      316.79     18.39 o 
 -11   6   0      205.22      196.91     19.37 o 
 -10   6   0        3.98        1.82      4.19 o 
  -9   6   0       16.52       17.72      9.47 o 
  -8   6   0     1051.47     1077.90     34.80 o 
  -7   6   0     1499.98     1599.35     46.80 o 
  -6   6   0        2.48        5.74      5.23 o 
  -5   6   0     4935.13     5304.87     95.78 o 
  -4   6   0      595.52      615.22     16.95 o 
  -3   6   0      875.48      951.55     34.26 o 
  -2   6   0     6411.27     6446.04     54.43 o 
  -1   6   0     1434.53     1397.22     20.24 o 
   0   6   0       62.49       69.39      4.20 o 
   1   6   0     1757.00     1749.49     48.20 o 
   2   6   0      490.35      511.59     13.96 o 
   3   6   0        3.99        4.59      5.33 o 
   4   6   0      521.87      541.43     24.33 o 
   5   6   0     1256.43     1403.59     58.99 o 
   6   6   0       55.45       64.98     21.16 o 
 -11   7   0       49.22       47.80     12.98 o 
 -10   7   0       35.78       35.46      9.11 o 
  -9   7   0      865.49      925.35     77.27 o 
  -8   7   0        0.13        3.14      5.64 o 
  -7   7   0       24.45       25.87     12.47 o 
  -6   7   0     2550.78     2593.55     62.36 o 
  -5   7   0       46.74       46.93      8.43 o 
  -4   7   0      430.37      445.76     21.46 o 
  -3   7   0     1886.00     1899.98     39.01 o 
  -2   7   0     1309.39     1351.07     39.21 o 
  -1   7   0      857.17      894.77     24.66 o 
   0   7   0      114.08      100.69      8.29 o 
   1   7   0      343.63      342.39     12.81 o 
   2   7   0       77.76       77.26     10.71 o 
   3   7   0      862.63      872.05     29.98 o 
   4   7   0     1134.66     1148.11     68.06 o 
   5   7   0      178.58      176.37     21.34 o 
 -11   8   0        0.17        4.29      5.92 o 
 -10   8   0      938.90      985.46     88.48 o 
  -9   8   0      180.93      185.28     14.20 o 
  -8   8   0        2.75        2.85      4.82 o 
  -7   8   0      508.63      542.70     27.26 o 
  -6   8   0      718.97      732.59     32.54 o 
  -5   8   0      159.39      157.38      9.99 o 
  -4   8   0      312.08      311.90     12.88 o 
  -3   8   0      547.53      506.98     19.05 o 
  -2   8   0      484.78      471.62     18.47 o 
  -1   8   0       51.05       52.29      6.02 o 
   0   8   0     1823.94     1804.60     40.66 o 
   1   8   0      906.23      939.95     44.59 o 
   2   8   0      236.18      210.84     39.18 o 
   3   8   0      167.05      136.73     19.25 o 
   4   8   0      103.90      123.86     24.19 o 
 -11   9   0      275.42      306.48     16.75 o 
 -10   9   0      238.56      254.74     20.43 o 
  -9   9   0       19.90       21.93     14.77 o 
  -8   9   0      767.24      829.48     33.22 o 
  -7   9   0      812.86      851.12     34.20 o 
  -6   9   0      107.09       99.87     16.43 o 
  -5   9   0       67.38       74.63     10.86 o 
  -4   9   0      308.10      333.19     19.35 o 
  -3   9   0        2.42        3.32      5.82 o 
  -2   9   0      844.00      832.65     33.85 o 
  -1   9   0     2696.27     2549.22    179.97 o 
   0   9   0       56.68       57.77     16.73 o 
   1   9   0        2.70        3.94     14.49 o 
   2   9   0      867.03      843.35     64.64 o 
 -10  10   0       11.47        8.77      7.40 o 
  -9  10   0      174.92      191.29     19.04 o 
  -8  10   0      346.34      367.78     25.84 o 
  -7  10   0       21.72       18.38     14.67 o 
  -6  10   0      198.02      188.87     17.47 o 
  -5  10   0     1178.46     1173.63     37.81 o 
  -4  10   0        4.62        5.86      6.66 o 
  -3  10   0       16.48       15.02      8.79 o 
  -2  10   0     1071.59     1012.19    119.83 o 
  -1  10   0      101.92       73.29     30.82 o 
   0  10   0       14.42        8.70     10.40 o 
   1  10   0     1369.05     1443.37     51.88 o 
  -9  11   0      418.33      460.87     31.89 o 
  -8  11   0      177.23      173.22     24.70 o 
  -7  11   0       15.78       12.46      9.28 o 
  -6  11   0      948.14      947.47     50.14 o 
  -5  11   0       72.69       63.07     11.01 o 
  -4  11   0       10.52       10.29     13.28 o 
  -3  11   0      511.65      463.22     67.31 o 
  -2  11   0      290.30      276.81     39.53 o 
  -1  11   0      130.89      109.20     24.90 o 
  -7  12   0      429.62      418.63     29.24 o 
  -6  12   0       26.20       13.17     18.01 o 
  -5  12   0       15.36        9.26     13.24 o 
   5 -12   1       28.77       27.52     12.63 o 
   6 -12   1      275.95      268.90     21.02 o 
   7 -12   1      274.78      265.61     21.02 o 
   1 -11   1      287.13      290.72     24.54 o 
   2 -11   1      629.71      592.78     46.83 o 
   3 -11   1       62.46       42.58     12.01 o 
   4 -11   1       51.73       52.39      9.82 o 
   5 -11   1      591.61      559.03     26.49 o 
   6 -11   1      266.91      274.12     34.96 o 
   7 -11   1        6.43        7.53      9.33 o 
   8 -11   1      153.13      164.59     17.80 o 
   9 -11   1      142.88      174.20     19.17 o 
  -1 -10   1       98.22       90.81     20.88 o 
   0 -10   1      609.28      594.51     49.77 o 
   1 -10   1      337.00      321.47     38.17 o 
   2 -10   1       98.44       96.29     15.89 o 
   3 -10   1      280.26      285.96     38.00 o 
   4 -10   1       76.18       76.84     10.63 o 
   5 -10   1      336.74      332.50     28.48 o 
   6 -10   1      288.25      300.11     25.68 o 
   7 -10   1       29.43       32.15     13.39 o 
   8 -10   1      627.72      665.12     30.34 o 
   9 -10   1        0.29        1.57      7.34 o 
  10 -10   1        6.92        5.37      5.65 o 
  -2  -9   1      548.78      563.85     55.39 o 
  -1  -9   1        1.49        2.22      7.07 o 
   0  -9   1      428.95      415.36     44.91 o 
   1  -9   1      988.83      982.97     48.66 o 
   2  -9   1      488.62      461.75     33.38 o 
   3  -9   1        5.88        9.44      7.01 o 
   4  -9   1      266.84      263.83     14.00 o 
   5  -9   1      255.24      238.14     13.95 o 
   6  -9   1        2.77        4.24      5.74 o 
   7  -9   1      642.08      675.03     26.06 o 
   8  -9   1      100.49      106.05     16.72 o 
   9  -9   1       89.85      103.97     14.43 o 
  10  -9   1      194.89      203.76     21.67 o 
  11  -9   1       31.32       33.04     13.93 o 
  -4  -8   1      323.66      299.76     26.85 o 
  -3  -8   1     1354.42     1374.60     46.70 o 
  -2  -8   1      348.96      347.91     34.76 o 
  -1  -8   1      626.52      691.00     36.39 o 
   0  -8   1      486.71      491.64     20.77 o 
   1  -8   1       52.85       48.32     11.18 o 
   2  -8   1       65.50       58.98      8.56 o 
   3  -8   1      868.56      931.32     40.10 o 
   4  -8   1       85.40       79.79     11.02 o 
   5  -8   1      106.55      115.84     10.19 o 
   6  -8   1     1764.87     1776.45     41.01 o 
   7  -8   1      146.72      144.39     10.27 o 
   8  -8   1        7.39        6.21      3.73 o 
   9  -8   1      847.46      953.43     55.56 o 
  10  -8   1       20.71       19.83     10.11 o 
  11  -8   1      177.37      182.24     13.44 o 
  -5  -7   1      156.21      170.25     21.19 o 
  -4  -7   1      991.09     1006.32     63.51 o 
  -3  -7   1       67.65       61.99     14.26 o 
  -2  -7   1       94.52       90.68      7.95 o 
  -1  -7   1       83.57       83.88      6.37 o 
   0  -7   1     2517.83     2542.01     82.31 o 
   1  -7   1       54.52       46.71      4.40 o 
   2  -7   1     5048.07     4940.91     61.69 o 
   3  -7   1      510.82      539.38     22.32 o 
   4  -7   1        1.81        1.61      4.37 o 
   5  -7   1     2231.30     2283.28     58.57 o 
   6  -7   1     1326.12     1332.44     39.22 o 
   7  -7   1       48.66       52.45     14.65 o 
   8  -7   1     2579.09     2742.95    178.17 o 
   9  -7   1       54.40       61.43     10.38 o 
  10  -7   1      123.58      124.85     13.52 o 
  11  -7   1      277.66      267.20     18.58 o 
  -6  -6   1       53.70       51.04     33.32 o 
  -5  -6   1      292.14      304.44     28.66 o 
  -4  -6   1      152.62      154.23     11.17 o 
  -3  -6   1      166.22      180.27     10.98 o 
  -2  -6   1      484.21      488.91     14.71 o 
  -1  -6   1      758.19      716.58     15.06 o 
   0  -6   1      319.34      323.47     10.20 o 
   1  -6   1     3162.74     3012.75     55.77 o 
   2  -6   1     2096.15     2227.19     33.95 o 
   3  -6   1      525.17      527.66     17.77 o 
   4  -6   1     2463.31     2516.96     36.12 o 
   5  -6   1     1581.08     1605.85     36.19 o 
   6  -6   1      461.96      510.79     35.32 o 
   7  -6   1      753.38      794.93     50.85 o 
   8  -6   1      840.10      873.00     38.11 o 
   9  -6   1       64.17       58.28     12.21 o 
  10  -6   1     1065.39     1093.29     34.23 o 
  11  -6   1      585.39      570.91     29.99 o 
  12  -6   1      136.63      126.32     13.80 o 
  -7  -5   1      239.39      238.20     27.97 o 
  -6  -5   1      492.24      521.88     27.15 o 
  -5  -5   1       82.45       82.61      9.69 o 
  -4  -5   1       95.26      111.91     11.19 o 
  -3  -5   1      949.86      972.44     27.26 o 
  -2  -5   1      224.50      210.51      7.22 o 
  -1  -5   1     3315.27     3330.95     35.63 o 
   0  -5   1      116.84      132.91      4.88 o 
   1  -5   1     1766.68     1744.36     34.28 o 
   2  -5   1      357.35      328.79      8.37 o 
   3  -5   1      171.78      154.64      6.98 o 
   4  -5   1     1301.52     1198.84     31.69 o 
   5  -5   1      115.52      105.09      7.79 o 
   6  -5   1      149.11      140.61      9.40 o 
   7  -5   1     2161.52     2088.21     67.42 o 
   8  -5   1        1.58        2.95      3.75 o 
   9  -5   1      113.95      103.08      9.30 o 
  10  -5   1     1961.35     1839.21     58.89 o 
  11  -5   1       29.52       20.81     11.31 o 
  12  -5   1        1.10        0.64      6.95 o 
  -8  -4   1        1.51        2.29      6.03 o 
  -7  -4   1      824.35      866.07     50.11 o 
  -6  -4   1      387.12      402.83     23.11 o 
  -5  -4   1      646.70      640.68     25.28 o 
  -4  -4   1      965.38     1004.34     42.47 o 
  -3  -4   1     2097.93     2005.62     25.79 o 
  -2  -4   1     1216.43     1245.73     11.75 o 
  -1  -4   1      683.00      686.54      8.91 o 
   0  -4   1     2736.11     2739.33     31.27 o 
   1  -4   1     1829.85     1857.50     15.97 o 
   2  -4   1      589.18      616.45     12.30 o 
   3  -4   1      568.95      510.14     15.10 o 
   4  -4   1      162.21      174.04     10.25 o 
   5  -4   1       31.35       34.80      5.98 o 
   6  -4   1     2105.63     2147.52     44.90 o 
   7  -4   1       21.60       21.85      5.46 o 
   8  -4   1       75.06       69.04     10.26 o 
   9  -4   1     1854.53     1737.48     44.24 o 
  10  -4   1       29.05       26.64      8.11 o 
  11  -4   1        0.63        3.70      8.07 o 
  -8  -3   1      634.87      661.38     28.24 o 
  -7  -3   1     1512.20     1545.21     56.58 o 
  -6  -3   1      394.05      397.79     20.25 o 
  -5  -3   1     1213.95     1281.22     38.12 o 
  -4  -3   1     3588.89     3552.29     65.85 o 
  -3  -3   1       55.02       52.44      3.82 o 
  -2  -3   1      647.97      669.23     10.29 o 
  -1  -3   1     5496.31     5359.13     55.05 o 
   0  -3   1      159.11      172.69      3.33 o 
   1  -3   1     1408.59     1294.49     22.62 o 
   2  -3   1     2471.02     2014.24     43.08 o 
   3  -3   1       16.79       20.01      2.18 o 
   4  -3   1        0.18        4.96      5.11 o 
   5  -3   1     1617.16     1502.38     30.27 o 
   6  -3   1       24.89       17.43      7.17 o 
   7  -3   1      234.40      222.06     11.62 o 
   8  -3   1      479.86      469.23     19.54 o 
   9  -3   1       87.18       93.93     10.35 o 
  10  -3   1      132.92      117.97     10.83 o 
  11  -3   1      546.62      586.66     37.41 o 
  -9  -2   1       33.47       27.80     28.79 o 
  -8  -2   1      697.42      717.93     33.67 o 
  -7  -2   1      128.29      111.26     10.90 o 
  -6  -2   1      186.18      191.98     13.94 o 
  -5  -2   1     3676.91     3496.93     51.90 o 
  -4  -2   1       52.63       57.02      3.37 o 
  -3  -2   1     2106.40     2415.89     43.17 o 
  -2  -2   1      505.02      402.64      6.32 o 
  -1  -2   1        1.17        1.62      0.82 o 
   0  -2   1       95.18      108.17      3.31 o 
   1  -2   1     4218.89     4299.72     41.63 o 
   2  -2   1     1522.52     1594.16     40.21 o 
   3  -2   1     1499.45     1476.34     23.00 o 
   4  -2   1     6050.44     5634.04     42.86 o 
   5  -2   1     1946.37     1794.13     25.41 o 
   6  -2   1      100.93      106.99      7.81 o 
   7  -2   1      839.26      788.07     19.91 o 
   8  -2   1      479.81      460.50     24.05 o 
   9  -2   1      174.20      183.58     12.34 o 
  10  -2   1      650.19      638.05     32.85 o 
  11  -2   1      230.97      227.79     19.42 o 
 -10  -1   1       14.63       10.58     11.82 o 
  -9  -1   1      748.40      779.08     44.75 o 
  -8  -1   1      112.82      113.96     11.87 o 
  -7  -1   1      261.05      238.85     15.81 o 
  -6  -1   1      409.57      421.56     13.38 o 
  -5  -1   1      317.29      324.73     10.08 o 
  -4  -1   1      520.43      633.53     14.33 o 
  -3  -1   1      301.99      224.36      4.63 o 
  -2  -1   1     1236.76     1098.58      9.70 o 
  -1  -1   1      999.18      961.85      9.11 o 
   1  -1   1     2335.42     2470.81     56.32 o 
   2  -1   1     1655.27     1726.91     24.49 o 
   3  -1   1     6050.27     6181.54     79.86 o 
   4  -1   1      996.21      955.73     15.51 o 
   5  -1   1      323.28      408.43     10.21 o 
   6  -1   1      480.66      453.76     13.11 o 
   7  -1   1     1565.83     1548.33     37.74 o 
   8  -1   1      195.65      185.34      9.86 o 
   9  -1   1      393.36      382.47     21.64 o 
  10  -1   1      650.31      658.13     32.47 o 
  11  -1   1        4.39        3.61     16.82 o 
 -10   0   1      844.11      877.33     56.05 o 
  -9   0   1      211.87      188.82     14.73 o 
  -8   0   1       72.81       64.45     15.70 o 
  -7   0   1     1089.63     1093.53     41.87 o 
  -6   0   1      126.22      120.50      5.85 o 
  -5   0   1     1019.37     1011.43     15.06 o 
  -4   0   1     1227.88     1171.28     22.37 o 
  -3   0   1      207.34      204.63      3.90 o 
  -2   0   1      216.78      244.08      4.07 o 
   1   0   1     1677.96     1672.01     17.11 o 
   2   0   1       67.56       73.60      4.36 o 
   3   0   1      698.49      672.76     12.75 o 
   4   0   1        8.14       20.16      2.31 o 
   5   0   1      330.31      383.79      8.45 o 
   6   0   1     2142.98     2182.22     30.73 o 
   7   0   1      246.88      225.80     11.75 o 
   8   0   1       40.31       46.26     15.22 o 
   9   0   1      709.42      751.90     34.49 o 
  10   0   1       79.66       87.28     15.70 o 
 -11   1   1      422.58      381.92     21.20 o 
 -10   1   1      119.74      103.29     13.24 o 
  -9   1   1       46.29       55.95     13.44 o 
  -8   1   1     2774.58     2693.23     79.23 o 
  -7   1   1      798.48      769.66     22.40 o 
  -6   1   1      171.50      172.61      8.28 o 
  -5   1   1     4347.50     4224.56     53.90 o 
  -4   1   1     5423.25     5549.09     77.12 o 
  -3   1   1       59.03       59.41      2.37 o 
  -2   1   1       36.49       40.89      1.95 o 
   0   1   1      540.25      563.86      6.45 o 
   1   1   1     1441.63     1423.17     14.67 o 
   2   1   1     3685.66     3421.56     25.47 o 
   3   1   1     1619.52     1691.38     14.07 o 
   4   1   1      344.22      375.39      9.64 o 
   5   1   1     2285.56     2365.84     28.75 o 
   6   1   1      143.54      145.62      4.58 o 
   7   1   1       67.06       67.64     10.87 o 
   8   1   1     1487.84     1475.00     50.28 o 
   9   1   1       44.31       44.56     10.73 o 
  10   1   1      107.62      112.86     13.39 o 
 -11   2   1       53.54       58.77     24.65 o 
 -10   2   1      180.70      168.26     15.75 o 
  -9   2   1      282.16      268.71     13.97 o 
  -8   2   1     2920.06     2845.61     54.72 o 
  -7   2   1      330.24      315.64     14.72 o 
  -6   2   1     2515.05     2425.64     29.03 o 
  -5   2   1     7551.50     6961.53    149.72 o 
  -4   2   1       20.94       18.57      2.99 o 
  -3   2   1      231.89      224.35      4.18 o 
  -2   2   1     5036.82     4721.48    108.07 o 
  -1   2   1     3023.44     2862.88     23.18 o 
   0   2   1     2333.58     2287.46     25.00 o 
   1   2   1     5092.43     4855.41     33.24 o 
   2   2   1        0.29        1.39      1.55 o 
   3   2   1       12.12       11.29      6.71 o 
   4   2   1     5364.54     5454.30     60.48 o 
   5   2   1      191.70      180.31     11.59 o 
   6   2   1      155.50      163.83     16.21 o 
   7   2   1     1265.70     1301.42     45.14 o 
   8   2   1       16.77       17.86     17.33 o 
   9   2   1      201.25      200.81     16.25 o 
 -11   3   1      362.23      320.72     19.35 o 
 -10   3   1       47.84       48.11     10.74 o 
  -9   3   1     1565.62     1531.76     42.81 o 
  -8   3   1      128.77      124.45     11.56 o 
  -7   3   1        5.00        6.89      4.34 o 
  -6   3   1     2504.21     2356.05     73.23 o 
  -5   3   1       18.64       40.72      5.01 o 
  -4   3   1      414.30      435.01      9.69 o 
  -3   3   1     1991.76     1734.94     39.30 o 
  -2   3   1      222.80      202.56      3.84 o 
  -1   3   1     1081.96     1059.80     22.56 o 
   1   3   1     1155.27     1183.46     21.94 o 
   2   3   1     1222.92     1389.99     29.97 o 
   3   3   1     8250.77     7999.97    166.62 o 
   4   3   1      448.74      460.26     24.14 o 
   5   3   1       24.32       42.46     11.25 o 
   6   3   1      601.61      633.92     27.90 o 
   7   3   1      936.72      980.84     39.82 o 
   8   3   1      147.14      131.52     19.93 o 
 -11   4   1       59.16       42.81     12.39 o 
 -10   4   1       83.06       75.06     10.17 o 
  -9   4   1       98.71       93.72     10.51 o 
  -8   4   1      656.77      697.59     26.21 o 
  -7   4   1     1072.14     1016.41     29.71 o 
  -6   4   1      160.18      178.76     11.23 o 
  -5   4   1      216.89      264.37     12.26 o 
  -4   4   1     1252.46     1223.84     37.76 o 
  -3   4   1     1051.20     1022.32     23.28 o 
  -2   4   1      301.80      286.03      5.73 o 
  -1   4   1     2611.25     2531.25     19.82 o 
   0   4   1      785.89      703.97     10.83 o 
   1   4   1      235.65      237.58      7.66 o 
   2   4   1     4096.09     3882.51     54.37 o 
   3   4   1      491.76      515.59     24.26 o 
   4   4   1       28.46       43.27      7.91 o 
   5   4   1      996.25     1070.34     45.96 o 
   6   4   1     1744.12     1878.18     55.49 o 
   7   4   1        5.40        4.81      6.89 o 
   8   4   1      412.36      441.27     22.48 o 
 -12   5   1       15.14       10.17     10.69 o 
 -11   5   1      192.00      192.52     18.48 o 
 -10   5   1      307.36      300.03     22.00 o 
  -9   5   1       46.70       47.63      9.33 o 
  -8   5   1      333.23      329.64     18.89 o 
  -7   5   1       65.61       66.90      7.41 o 
  -6   5   1     2634.00     2697.05     63.22 o 
  -5   5   1     1865.52     1948.81     46.88 o 
  -4   5   1        4.92       10.88      4.96 o 
  -3   5   1     1516.15     1584.83     48.16 o 
  -2   5   1     1274.67     1281.02     16.17 o 
  -1   5   1     1564.02     1548.29     15.44 o 
   0   5   1     2470.51     2433.19     38.39 o 
   1   5   1      843.22      801.06     31.51 o 
   2   5   1      105.47       89.87      4.96 o 
   3   5   1       15.33       15.07      9.69 o 
   4   5   1        3.12        3.93      5.46 o 
   5   5   1      400.32      399.49     22.57 o 
   6   5   1        2.51        0.08      5.12 o 
   7   5   1       73.06       66.01     20.43 o 
 -12   6   1      414.87      420.48     24.76 o 
 -11   6   1      426.53      438.25     20.90 o 
 -10   6   1        0.80        8.15      8.84 o 
  -9   6   1      705.61      698.60     30.71 o 
  -8   6   1      294.45      314.82     14.66 o 
  -7   6   1      526.57      551.63     23.38 o 
  -6   6   1     2293.33     2368.11     49.09 o 
  -5   6   1     3032.52     3249.89     64.36 o 
  -4   6   1      878.43      838.09     25.67 o 
  -3   6   1      638.91      729.79     29.70 o 
  -2   6   1     1129.28     1089.86     38.33 o 
  -1   6   1      117.55      135.45      7.86 o 
   0   6   1      207.77      201.89      7.50 o 
   1   6   1      181.90      180.67      6.87 o 
   2   6   1        0.61        1.53      1.86 o 
   3   6   1      168.54      171.23     11.87 o 
   4   6   1       25.00       37.26      7.75 o 
   5   6   1      216.86      229.43     15.78 o 
   6   6   1       72.67       78.84     12.42 o 
 -11   7   1       57.00       67.07     10.63 o 
 -10   7   1      699.60      729.51     34.89 o 
  -9   7   1      916.98      967.30     43.06 o 
  -8   7   1        0.89        1.70      5.65 o 
  -7   7   1     1135.55     1251.45     43.20 o 
  -6   7   1     5047.71     5245.11    145.78 o 
  -5   7   1      202.19      194.47     11.83 o 
  -4   7   1      324.62      332.70     14.46 o 
  -3   7   1     2222.94     2142.09     62.90 o 
  -2   7   1       11.98       27.44      7.45 o 
  -1   7   1      400.15      421.19     15.02 o 
   0   7   1     1446.13     1468.91     33.50 o 
   1   7   1       13.12       13.07      5.22 o 
   2   7   1       13.21       12.71      8.69 o 
   3   7   1      937.38      969.69     32.75 o 
   4   7   1        0.73        1.16      4.03 o 
   5   7   1        1.19        4.00     16.20 o 
 -11   8   1      208.76      224.16     16.92 o 
 -10   8   1     1125.31     1237.39     48.13 o 
  -9   8   1        8.85        9.87      6.71 o 
  -8   8   1       51.24       56.81     10.34 o 
  -7   8   1      973.99     1037.18     44.26 o 
  -6   8   1       41.42       46.15      9.09 o 
  -5   8   1       88.30       77.02     10.89 o 
  -4   8   1     2053.83     2118.20     53.85 o 
  -3   8   1      272.01      274.78     15.14 o 
  -2   8   1      389.12      388.80     13.30 o 
  -1   8   1     2241.44     2196.32     79.50 o 
   0   8   1      422.51      392.75     22.44 o 
   1   8   1       31.35       36.07      9.14 o 
   2   8   1     2397.18     2300.29     77.11 o 
   3   8   1      376.96      309.38     39.54 o 
   4   8   1       51.15       51.64     17.66 o 
 -11   9   1      423.37      436.84     24.18 o 
 -10   9   1       22.63       18.52     11.95 o 
  -9   9   1       60.73       60.25     11.00 o 
  -8   9   1       54.70       64.16     11.95 o 
  -7   9   1        0.52        1.07      4.85 o 
  -6   9   1       59.47       47.56     21.59 o 
  -5   9   1      290.60      287.96     18.92 o 
  -4   9   1       64.65       75.43      9.56 o 
  -3   9   1       63.90       52.87     12.20 o 
  -2   9   1     2053.83     2018.93     80.68 o 
  -1   9   1      630.30      589.34     22.05 o 
   0   9   1      164.42      162.03     25.01 o 
   1   9   1     1374.30     1486.28     65.52 o 
   2   9   1      713.31      710.26     56.41 o 
 -10  10   1        0.17        2.11      4.83 o 
  -9  10   1        9.54        9.59     10.04 o 
  -8  10   1      382.70      394.85     22.43 o 
  -7  10   1      135.50      137.56     13.64 o 
  -6  10   1      783.66      794.98     28.99 o 
  -5  10   1       19.27       16.97     11.26 o 
  -4  10   1      171.91      176.38     15.68 o 
  -3  10   1      262.26      229.91     27.30 o 
  -2  10   1      306.97      269.63     22.44 o 
  -1  10   1      372.40      376.17     28.27 o 
   0  10   1      219.61      235.88     21.74 o 
   1  10   1      301.78      284.68     26.14 o 
  -9  11   1      229.15      245.72     18.91 o 
  -8  11   1      127.76      136.85     16.54 o 
  -7  11   1      310.33      290.03     18.56 o 
  -6  11   1      161.96      142.73     21.20 o 
  -5  11   1       67.99       63.94     12.84 o 
  -4  11   1       48.78       42.03     14.56 o 
  -3  11   1      513.82      474.17     72.45 o 
  -2  11   1       96.48       78.97     19.39 o 
  -6  12   1        1.52        2.47      4.87 o 
   5 -12   2      137.70      131.90     17.46 o 
   6 -12   2      172.41      170.06     19.33 o 
   1 -11   2       33.99       23.38     35.04 o 
   2 -11   2      413.19      375.88     27.73 o 
   3 -11   2      179.28      193.52     31.55 o 
   4 -11   2        4.37        5.91      8.60 o 
   5 -11   2      496.81      464.01     27.65 o 
   6 -11   2        6.03        2.62      8.65 o 
   7 -11   2        0.28        3.34      6.45 o 
   8 -11   2      616.13      637.94     41.11 o 
   9 -11   2        4.66        3.13      7.83 o 
  -1 -10   2      150.34      137.84     25.22 o 
   0 -10   2       20.21       18.30     21.22 o 
   1 -10   2     1619.39     1696.49     94.73 o 
   2 -10   2      146.27      139.04     13.76 o 
   3 -10   2       29.23       27.13     16.29 o 
   4 -10   2     1631.47     1580.68     73.55 o 
   5 -10   2        0.60        4.23      5.96 o 
   6 -10   2      306.75      316.77     28.33 o 
   7 -10   2      657.69      660.81     30.17 o 
   8 -10   2       97.69      119.17     11.68 o 
   9 -10   2       10.04       13.34      7.99 o 
  10 -10   2      182.81      187.39     14.66 o 
  -2  -9   2        0.26        5.00      9.50 o 
  -1  -9   2        0.95        5.24      8.75 o 
   0  -9   2     1384.46     1445.95     66.85 o 
   1  -9   2        5.20        8.89      8.63 o 
   2  -9   2        0.67       -0.23      6.79 o 
   3  -9   2     1477.04     1604.56    161.21 o 
   4  -9   2      247.97      239.45     14.36 o 
   5  -9   2      212.92      215.34     11.11 o 
   6  -9   2      603.01      628.32     27.91 o 
   7  -9   2      999.06      990.10     40.96 o 
   8  -9   2      170.58      185.28     13.95 o 
   9  -9   2       80.56       82.30     12.01 o 
  10  -9   2      466.44      509.44     22.67 o 
  11  -9   2       15.18       10.02      9.31 o 
  -4  -8   2      856.58      823.67     50.67 o 
  -3  -8   2       75.60       72.13     14.72 o 
  -2  -8   2       52.01       41.80     13.98 o 
  -1  -8   2      669.21      695.39     37.05 o 
   0  -8   2      156.04      148.09     12.15 o 
   1  -8   2     1057.46     1020.22     45.24 o 
   2  -8   2      102.13      119.41     12.78 o 
   3  -8   2      627.27      676.76     26.51 o 
   4  -8   2      306.41      334.07     15.39 o 
   5  -8   2     1575.27     1540.31     41.35 o 
   6  -8   2     1277.87     1228.05     40.70 o 
   7  -8   2        7.94        5.56      8.44 o 
   8  -8   2      180.73      199.50     13.24 o 
   9  -8   2      927.69     1020.19     44.19 o 
  10  -8   2      269.75      269.38     16.25 o 
  11  -8   2       13.42       11.43      8.59 o 
  -5  -7   2      427.21      439.34     40.31 o 
  -4  -7   2        4.59        0.89     10.29 o 
  -3  -7   2      537.15      519.54     54.22 o 
  -2  -7   2      539.45      564.41     32.93 o 
  -1  -7   2      488.09      487.52     17.33 o 
   0  -7   2      612.73      597.79     17.92 o 
   1  -7   2      570.44      561.78     17.67 o 
   2  -7   2      782.15      795.21     15.43 o 
   3  -7   2      503.62      498.16     16.02 o 
   4  -7   2      559.07      567.85     20.64 o 
   5  -7   2      161.28      180.45      9.87 o 
   6  -7   2        8.98        8.66      5.53 o 
   7  -7   2       16.70       21.89      7.18 o 
   8  -7   2     1201.12     1273.85     54.01 o 
   9  -7   2      714.65      745.19     32.24 o 
  10  -7   2        7.40        9.10      8.10 o 
  11  -7   2      608.50      623.91     34.06 o 
  -6  -6   2     1079.28     1169.31     87.01 o 
  -5  -6   2      667.70      748.24     52.08 o 
  -4  -6   2       99.81      106.95     10.77 o 
  -3  -6   2      412.16      420.17     19.92 o 
  -2  -6   2     1347.85     1417.68     28.42 o 
  -1  -6   2       23.00       27.18      4.58 o 
   0  -6   2     1081.31     1068.57     17.03 o 
   1  -6   2     2945.99     2855.55     69.04 o 
   2  -6   2        0.45        1.17      1.98 o 
   3  -6   2      780.30      793.61     15.78 o 
   4  -6   2      480.70      445.87     19.30 o 
   5  -6   2      533.41      490.80     17.93 o 
   6  -6   2      163.49      182.60      9.78 o 
   7  -6   2      639.46      650.32     27.18 o 
   8  -6   2       41.16       45.26      9.49 o 
   9  -6   2      322.62      301.21     15.38 o 
  10  -6   2     1041.99      978.82     34.88 o 
  11  -6   2      126.18      123.96     11.93 o 
  -7  -5   2      172.49      191.03     27.09 o 
  -6  -5   2     1630.78     1769.36     42.98 o 
  -5  -5   2        4.78        8.37      8.46 o 
  -4  -5   2      857.29      908.88     39.57 o 
  -3  -5   2     3418.94     3305.37     53.71 o 
  -2  -5   2       21.70       18.60      3.22 o 
  -1  -5   2       88.14       78.89      4.06 o 
   0  -5   2     6906.02     7273.15    113.27 o 
   1  -5   2      321.88      319.92      8.47 o 
   2  -5   2      894.86      871.47     11.45 o 
   3  -5   2     2976.67     2737.02     27.30 o 
   4  -5   2       21.68       17.07      3.95 o 
   5  -5   2      118.26      125.27     11.98 o 
   6  -5   2     3147.74     3178.76     90.24 o 
   7  -5   2     1722.20     1647.74     41.72 o 
   8  -5   2      176.87      185.11     11.51 o 
   9  -5   2      705.07      650.93     27.21 o 
  10  -5   2      372.37      348.80     26.95 o 
  11  -5   2      174.09      179.42     18.26 o 
  -8  -4   2       36.96       36.75     20.10 o 
  -7  -4   2      392.57      409.35     18.94 o 
  -6  -4   2      322.94      300.62     16.90 o 
  -5  -4   2        1.61        2.76      6.48 o 
  -4  -4   2     2202.58     2113.38     49.04 o 
  -3  -4   2       44.18       49.88      4.02 o 
  -2  -4   2       27.26       22.78      3.06 o 
  -1  -4   2     8061.38     8114.09    190.80 o 
   0  -4   2      605.88      641.90     12.60 o 
   1  -4   2     1454.23     1495.80     13.59 o 
   2  -4   2     8286.32     8232.99    320.69 o 
   3  -4   2     4138.24     4180.97     50.56 o 
   4  -4   2       41.64       47.50      5.70 o 
   5  -4   2     3017.75     2931.48    108.39 o 
   6  -4   2     2381.87     2360.70     55.41 o 
   7  -4   2       25.23       28.96      7.46 o 
   8  -4   2      568.67      542.27     18.58 o 
   9  -4   2     1554.47     1508.54     40.66 o 
  10  -4   2       42.29       40.08      8.18 o 
  11  -4   2      121.62      109.69     17.65 o 
  -8  -3   2      150.94      156.16     17.41 o 
  -7  -3   2      184.43      164.24     15.52 o 
  -6  -3   2      281.57      330.32     21.77 o 
  -5  -3   2      675.30      729.45     19.50 o 
  -4  -3   2        7.08        7.84      3.94 o 
  -3  -3   2      574.83      602.60      9.79 o 
  -2  -3   2      864.70      906.35     10.28 o 
  -1  -3   2        3.28        9.57      1.95 o 
   0  -3   2     5804.69     6017.26     97.72 o 
   1  -3   2     3205.36     2728.88     43.86 o 
   3  -3   2     3204.91     3269.82     34.42 o 
   4  -3   2      792.41      769.54     21.83 o 
   5  -3   2     3461.39     3194.86     69.73 o 
   6  -3   2      133.49      133.65      8.84 o 
   7  -3   2      671.34      682.31     21.21 o 
   8  -3   2     1465.09     1428.61     38.34 o 
   9  -3   2        0.21        1.67      4.09 o 
  10  -3   2      234.38      228.33     15.97 o 
  11  -3   2      733.31      746.56     44.90 o 
  -9  -2   2      545.06      510.25     32.09 o 
  -8  -2   2       72.72       68.77     11.99 o 
  -7  -2   2       10.33        9.36      8.74 o 
  -6  -2   2      803.22      869.08     26.71 o 
  -5  -2   2      377.52      401.68     12.10 o 
  -4  -2   2     1650.81     1622.74     16.11 o 
  -3  -2   2       33.53       26.01      2.63 o 
  -2  -2   2       18.54       27.43      2.01 o 
  -1  -2   2     2940.14     2878.05     22.00 o 
   0  -2   2     1413.14     1434.00     19.15 o 
   3  -2   2     3233.71     3217.23     65.87 o 
   4  -2   2     3189.34     2995.09     48.66 o 
   5  -2   2      127.76      137.88      8.41 o 
   6  -2   2       25.01       26.80      5.98 o 
   7  -2   2     1166.99     1141.21     30.32 o 
   8  -2   2       64.81       63.93     10.97 o 
   9  -2   2       98.85       96.61      9.94 o 
  10  -2   2      791.46      732.40     46.16 o 
  11  -2   2      109.29       91.68     13.88 o 
 -10  -1   2      914.33      931.13     35.84 o 
  -9  -1   2      814.25      871.17     43.79 o 
  -8  -1   2       77.69       80.02     23.86 o 
  -7  -1   2      578.14      588.52     19.48 o 
  -6  -1   2      659.53      730.13     16.46 o 
  -5  -1   2      321.63      341.88     10.94 o 
  -4  -1   2     1859.00     1853.13     24.86 o 
  -3  -1   2     4064.29     3895.29     25.13 o 
  -2  -1   2      967.78      997.93     15.84 o 
  -1  -1   2      432.34      416.34      6.36 o 
   0  -1   2     4346.36     4010.98     73.06 o 
   1  -1   2     3356.66     3540.22     50.38 o 
   3  -1   2     3172.49     3109.80     41.55 o 
   4  -1   2     3501.00     3696.55     46.78 o 
   5  -1   2     1846.85     1874.98     26.55 o 
   6  -1   2     1264.03     1211.62     30.30 o 
   7  -1   2      187.42      175.45     10.86 o 
   8  -1   2      615.78      599.42     19.41 o 
   9  -1   2      776.28      774.31     30.46 o 
  10  -1   2      329.49      334.24     24.13 o 
 -10   0   2      568.43      545.31     38.98 o 
  -9   0   2        7.00        8.79      7.70 o 
  -8   0   2      341.42      333.25     12.90 o 
  -7   0   2     1914.41     1816.43     43.07 o 
  -6   0   2        0.44        2.32      2.45 o 
  -5   0   2     2318.71     2235.42     21.91 o 
  -4   0   2     6537.17     6409.39    123.24 o 
  -3   0   2     1097.14     1162.80     14.99 o 
  -2   0   2     3550.91     3350.72     38.15 o 
   0   0   2     1264.12     1255.67     11.49 o 
   1   0   2        1.69        2.14      1.56 o 
   3   0   2      216.68      270.68      4.62 o 
   4   0   2      668.25      777.03     22.26 o 
   5   0   2     4140.93     4314.11     34.04 o 
   6   0   2       14.62       15.34      2.78 o 
   7   0   2     1534.99     1536.74     43.76 o 
   8   0   2      321.60      332.83     21.23 o 
   9   0   2      756.04      736.25     41.80 o 
  10   0   2      236.73      210.83     17.70 o 
 -11   1   2       32.09       22.20     13.39 o 
 -10   1   2      101.13       90.58     13.62 o 
  -9   1   2       20.33       17.49      8.10 o 
  -8   1   2     2852.67     2794.33    112.57 o 
  -7   1   2       14.14       24.13      6.08 o 
  -6   1   2       64.23       66.19      5.57 o 
  -5   1   2     7191.26     6910.61     62.04 o 
  -4   1   2     1368.06     1429.33     17.72 o 
  -3   1   2     2352.12     2461.90     31.45 o 
  -1   1   2      314.66      360.11      7.34 o 
   0   1   2        4.69        5.77      2.52 o 
   1   1   2     1344.84     1375.21     13.51 o 
   2   1   2     3032.16     2873.94     32.65 o 
   3   1   2      295.66      306.73      6.41 o 
   4   1   2     6477.75     6414.30     68.85 o 
   5   1   2     3901.66     3843.46     44.61 o 
   6   1   2       73.22       66.64      4.00 o 
   7   1   2      756.70      744.93     31.51 o 
   8   1   2      888.36      898.61     36.15 o 
   9   1   2      373.96      412.63     22.96 o 
 -11   2   2      272.92      225.40     17.77 o 
 -10   2   2       26.42       20.25     11.02 o 
  -9   2   2     1986.82     1908.17     54.91 o 
  -8   2   2      207.14      181.35      9.54 o 
  -7   2   2      700.49      706.12     21.10 o 
  -6   2   2     2878.94     2684.83     51.65 o 
  -5   2   2        1.05        1.10      2.96 o 
  -4   2   2     1193.09     1119.39     22.58 o 
  -3   2   2      838.05      838.41     22.52 o 
  -2   2   2     4435.63     4295.84     35.39 o 
  -1   2   2      259.76      253.24      3.81 o 
   0   2   2     2962.37     2817.46     30.99 o 
   1   2   2     5300.67     5260.98     46.32 o 
   2   2   2      297.50      294.25      5.21 o 
   3   2   2     2134.62     2090.45     99.72 o 
   4   2   2     4456.61     4346.45     67.84 o 
   5   2   2      177.50      159.59     11.48 o 
   6   2   2      297.79      317.11     20.45 o 
   7   2   2     1223.80     1300.14     57.06 o 
   8   2   2       16.03       13.32      8.12 o 
   9   2   2       66.47       75.39     16.07 o 
 -11   3   2       89.52       77.28     11.55 o 
 -10   3   2      995.33      919.59     35.61 o 
  -9   3   2       21.06       23.01      7.88 o 
  -8   3   2       46.31       52.37      7.22 o 
  -7   3   2      707.11      753.72     23.03 o 
  -6   3   2     1217.15     1268.77     24.49 o 
  -5   3   2     4232.86     4258.10    114.59 o 
  -4   3   2     1548.30     1507.70     17.81 o 
  -3   3   2       42.47       31.71      2.03 o 
  -2   3   2     1252.82     1167.22     14.16 o 
  -1   3   2      373.90      469.76      6.04 o 
   1   3   2       13.91       10.41      2.81 o 
   2   3   2      305.92      323.99      7.96 o 
   3   3   2     1770.67     1682.96     34.39 o 
   4   3   2      443.65      455.20     22.33 o 
   5   3   2        6.79       10.58      8.76 o 
   6   3   2     1566.01     1696.62     55.63 o 
   7   3   2        9.86        6.01      7.42 o 
   8   3   2        3.69        1.51      7.64 o 
 -11   4   2      696.25      671.72     25.46 o 
 -10   4   2      101.95       95.96     11.20 o 
  -9   4   2       71.67       65.17      9.07 o 
  -8   4   2      641.34      622.33     23.06 o 
  -7   4   2     1273.86     1311.65     30.62 o 
  -6   4   2      420.03      467.65     18.37 o 
  -5   4   2     2617.92     2788.72     75.88 o 
  -4   4   2     1078.40     1026.03     37.92 o 
  -3   4   2     1953.10     1871.96     40.52 o 
  -2   4   2       92.06      102.00      3.53 o 
   0   4   2      766.17      833.72     11.04 o 
   1   4   2      237.62      245.02     10.16 o 
   2   4   2     1207.16     1205.57     17.43 o 
   3   4   2      257.98      281.73     16.65 o 
   4   4   2        4.30        2.96      4.54 o 
   5   4   2     1159.06     1192.86     42.84 o 
   6   4   2        0.63        2.60      8.97 o 
   7   4   2      513.27      543.07     26.04 o 
 -12   5   2      513.93      522.21     21.01 o 
 -11   5   2      224.54      230.66     17.87 o 
 -10   5   2        0.78        2.92      5.05 o 
  -9   5   2      610.52      611.18     24.90 o 
  -8   5   2      244.87      241.73     15.63 o 
  -7   5   2      241.25      239.60     13.13 o 
  -6   5   2      522.69      588.37     20.32 o 
  -5   5   2     3137.54     3063.79     81.02 o 
  -4   5   2        6.28       11.83      5.76 o 
  -3   5   2     1636.65     1664.06     55.70 o 
  -2   5   2     6965.73     6966.56    122.08 o 
  -1   5   2       20.84       20.26      2.91 o 
   0   5   2      206.99      221.59      6.51 o 
   1   5   2     3701.38     3641.49     64.89 o 
   2   5   2      609.65      632.64     17.04 o 
   3   5   2      737.99      725.11     27.16 o 
   4   5   2     1067.51     1078.48     39.38 o 
   5   5   2       74.91       69.87     13.22 o 
   6   5   2      339.42      342.11     23.33 o 
   7   5   2      815.06      889.31     44.10 o 
 -12   6   2      139.99      131.47     13.38 o 
 -11   6   2       80.27       80.15     12.75 o 
 -10   6   2       59.09       56.45     16.50 o 
  -9   6   2      472.26      466.55     21.81 o 
  -8   6   2      132.63      131.55     11.96 o 
  -7   6   2      376.04      388.83     18.37 o 
  -6   6   2     2598.63     2742.28     65.72 o 
  -5   6   2      327.49      375.03     17.60 o 
  -4   6   2      117.05      108.16      7.03 o 
  -3   6   2     2146.33     2143.61     36.33 o 
  -2   6   2      471.11      447.88     15.86 o 
  -1   6   2       28.96       37.90      5.24 o 
   0   6   2     3425.62     3321.54     51.99 o 
   1   6   2     1775.45     1724.38     35.57 o 
   2   6   2     1795.47     1759.70     46.19 o 
   3   6   2     2493.64     2684.87    149.34 o 
   4   6   2      558.95      582.29     29.89 o 
   5   6   2       21.79       19.53     20.28 o 
   6   6   2      381.13      389.55     20.67 o 
 -11   7   2       71.58       77.63     14.10 o 
 -10   7   2      681.84      715.80     31.86 o 
  -9   7   2       13.07       20.24      7.83 o 
  -8   7   2        8.93        7.84      6.42 o 
  -7   7   2     1789.38     2017.37     98.81 o 
  -6   7   2      209.81      208.88     11.85 o 
  -5   7   2      401.28      413.99     16.97 o 
  -4   7   2      849.00      824.77     23.80 o 
  -3   7   2       32.38       37.09      8.67 o 
  -2   7   2      552.44      535.65     18.18 o 
  -1   7   2      127.60      113.52      8.34 o 
   0   7   2      574.20      583.06     16.28 o 
   1   7   2      250.14      245.31     12.81 o 
   2   7   2     1135.64     1188.04     39.45 o 
   3   7   2     1543.99     1588.08     65.85 o 
   4   7   2       10.83        6.46      6.36 o 
   5   7   2      131.44      126.49     20.61 o 
 -11   8   2     1840.52     1993.74     71.73 o 
 -10   8   2      175.25      189.06     16.18 o 
  -9   8   2      186.72      210.11     15.61 o 
  -8   8   2      121.94      140.12     12.65 o 
  -7   8   2      162.06      164.33     12.63 o 
  -6   8   2       73.39       65.15      8.66 o 
  -5   8   2      580.32      578.69     19.23 o 
  -4   8   2      175.24      183.80     12.33 o 
  -3   8   2      474.83      430.16     19.37 o 
  -2   8   2       40.68       37.87      9.99 o 
  -1   8   2      681.47      663.27     30.93 o 
   0   8   2       28.82       31.41     10.51 o 
   1   8   2        6.98        4.63      5.24 o 
   2   8   2      887.99      835.19     37.70 o 
   3   8   2      145.19      118.72     17.80 o 
 -11   9   2      331.35      352.84     20.21 o 
 -10   9   2        1.02        0.72      5.14 o 
  -9   9   2      102.11      113.98     16.47 o 
  -8   9   2     1400.54     1614.61     72.64 o 
  -7   9   2      278.35      292.33     17.04 o 
  -6   9   2      511.97      549.41     19.48 o 
  -5   9   2      873.64      889.30     33.29 o 
  -4   9   2       64.92       63.87      8.95 o 
  -3   9   2      925.95      870.64     27.04 o 
  -2   9   2      792.26      771.05     36.98 o 
  -1   9   2       33.25       38.69     11.12 o 
   0   9   2       91.66       80.01      8.55 o 
   1   9   2      528.54      555.83     39.65 o 
   2   9   2        0.30        2.29      6.69 o 
 -10  10   2      369.50      419.16     22.64 o 
  -9  10   2      981.28     1092.29     56.63 o 
  -8  10   2      331.03      343.35     18.85 o 
  -7  10   2      343.73      355.84     23.47 o 
  -6  10   2     1513.32     1616.14     53.22 o 
  -5  10   2        0.04        2.84      4.52 o 
  -4  10   2      582.00      533.56     31.71 o 
  -3  10   2     1207.83     1157.59     45.63 o 
  -2  10   2       73.01       68.17     19.16 o 
  -1  10   2        1.32        2.97      7.25 o 
   0  10   2      517.63      490.58     48.14 o 
  -9  11   2      232.55      238.79     16.57 o 
  -8  11   2       49.44       32.20     21.24 o 
  -7  11   2      715.07      776.24     38.83 o 
  -6  11   2        0.47        3.34      4.86 o 
  -5  11   2       39.70       40.17     10.74 o 
  -4  11   2     1221.41     1302.98    146.34 o 
  -3  11   2      209.72      238.63     21.83 o 
  -2  11   2       89.55       88.18     15.41 o 
   6 -12   3       37.22       28.80     12.72 o 
   1 -11   3      200.78      185.67     20.48 o 
   2 -11   3       40.08       37.84     17.96 o 
   3 -11   3        4.28        5.11      5.95 o 
   4 -11   3     1146.19     1131.18     68.69 o 
   5 -11   3      436.39      433.50     65.59 o 
   6 -11   3       16.13       11.45      8.17 o 
   7 -11   3      388.33      383.81     34.49 o 
   8 -11   3      445.50      446.92     30.63 o 
   9 -11   3        9.35        8.57     17.91 o 
  -1 -10   3       46.49       43.38     48.10 o 
   0 -10   3       76.32       81.76     14.59 o 
   1 -10   3       14.43       10.82      7.77 o 
   2 -10   3       41.48       36.98     11.29 o 
   3 -10   3      249.42      264.38     29.49 o 
   4 -10   3      281.21      270.47     25.87 o 
   5 -10   3      152.14      126.97     15.15 o 
   6 -10   3        3.15        4.10      5.30 o 
   7 -10   3     1357.71     1389.95     73.18 o 
   8 -10   3        2.37        1.15      4.76 o 
   9 -10   3       55.98       53.58     23.14 o 
  10 -10   3      777.55      784.14     43.28 o 
  -2  -9   3      287.71      289.46     35.17 o 
  -1  -9   3       97.34      101.00     21.73 o 
   0  -9   3       88.43       80.24     18.20 o 
   1  -9   3        6.16        7.47      7.23 o 
   2  -9   3     1077.11     1076.60     88.44 o 
   3  -9   3      873.27      878.77     71.86 o 
   4  -9   3      154.09      145.53     12.55 o 
   5  -9   3        9.53        5.97      5.85 o 
   6  -9   3      754.87      805.92     42.53 o 
   7  -9   3        1.77        3.02      4.92 o 
   8  -9   3       88.02       95.74      9.18 o 
   9  -9   3      957.14      966.75     43.94 o 
  10  -9   3       10.83       11.51      7.24 o 
  11  -9   3       47.92       48.91     10.70 o 
  -4  -8   3      975.17     1029.34     44.18 o 
  -3  -8   3        2.55        3.17      9.11 o 
  -2  -8   3      235.12      255.43     27.40 o 
  -1  -8   3     1059.87      762.18     39.80 o 
   0  -8   3      159.95      150.86     11.15 o 
   1  -8   3     1302.93     1326.03     89.67 o 
   2  -8   3     1483.16     1440.24     38.96 o 
   3  -8   3      164.51      144.30      9.52 o 
   4  -8   3        0.07        2.39      2.25 o 
   5  -8   3      260.90      290.27     19.08 o 
   6  -8   3      100.31      100.67      9.06 o 
   7  -8   3       36.95       34.59      7.13 o 
   8  -8   3      469.17      515.13     30.26 o 
   9  -8   3       17.24       12.71      9.50 o 
  10  -8   3       99.28      104.29     11.83 o 
  11  -8   3      428.91      425.86     24.13 o 
  -5  -7   3     1525.97     1553.33    110.07 o 
  -4  -7   3        3.79        4.75      9.24 o 
  -3  -7   3       55.84       45.79     13.43 o 
  -2  -7   3     1847.68     1989.39    101.98 o 
  -1  -7   3      645.36      637.18     24.99 o 
   0  -7   3        2.80        2.42      2.86 o 
   1  -7   3     3027.28     2871.35     61.24 o 
   2  -7   3      797.78      759.06     30.83 o 
   3  -7   3        0.43        2.44      2.02 o 
   4  -7   3     1165.77     1132.70     33.94 o 
   5  -7   3      543.43      570.79     17.73 o 
   6  -7   3       33.91       40.84      6.49 o 
   7  -7   3      195.87      196.09     11.67 o 
   8  -7   3        7.14        8.61      5.95 o 
   9  -7   3      331.08      335.62     16.62 o 
  10  -7   3      185.17      186.64     17.52 o 
  11  -7   3      550.77      533.41     35.44 o 
  -6  -6   3      441.42      467.25     43.56 o 
  -5  -6   3        1.50        0.62      7.63 o 
  -4  -6   3      275.09      261.91     23.83 o 
  -3  -6   3     1381.83     1449.46     58.98 o 
  -2  -6   3     1103.89     1091.07     23.14 o 
  -1  -6   3       33.10       30.45      3.50 o 
   0  -6   3     3428.50     3397.67     71.59 o 
   1  -6   3      653.13      630.16     14.51 o 
   2  -6   3        4.43        5.25      2.82 o 
   3  -6   3     2742.77     2735.86     75.12 o 
   4  -6   3      692.30      729.51     22.56 o 
   5  -6   3      262.22      245.71     10.41 o 
   6  -6   3     1155.68     1229.09     60.99 o 
   7  -6   3     1884.85     1821.51     46.07 o 
   8  -6   3       60.95       58.22      8.30 o 
   9  -6   3       21.58       19.40      7.28 o 
  10  -6   3      942.33      914.38     38.36 o 
  11  -6   3       77.92       72.66     10.19 o 
  -7  -5   3      102.41      115.74     35.76 o 
  -6  -5   3       65.17       59.20     14.88 o 
  -5  -5   3      264.62      241.89     16.68 o 
  -4  -5   3      698.66      683.99     24.00 o 
  -3  -5   3       10.66       10.95      5.92 o 
  -2  -5   3       97.53       98.23      4.08 o 
  -1  -5   3     1867.63     1928.98     22.49 o 
   0  -5   3      875.28      926.35     11.13 o 
   1  -5   3      898.40      917.23     20.18 o 
   2  -5   3     1644.47     1640.30     33.01 o 
   3  -5   3      733.29      697.83     12.02 o 
   4  -5   3      734.33      761.45     29.18 o 
   5  -5   3     1141.09     1105.41     25.15 o 
   6  -5   3     4132.48     3917.50     77.31 o 
   7  -5   3      126.06      142.30      9.21 o 
   8  -5   3      146.25      137.79     11.12 o 
   9  -5   3     1255.88     1195.14     35.63 o 
  10  -5   3      114.84       92.65     12.30 o 
  11  -5   3        9.30        9.87      7.40 o 
  -8  -4   3      363.86      410.66     29.47 o 
  -7  -4   3      181.20      179.74     16.02 o 
  -6  -4   3        1.59        1.30      3.71 o 
  -5  -4   3      115.09      129.62     11.08 o 
  -4  -4   3      211.24      218.71     13.15 o 
  -3  -4   3      423.60      429.11     12.38 o 
  -2  -4   3     1933.05     1923.30     19.13 o 
  -1  -4   3       48.16       27.76      2.68 o 
   0  -4   3      444.04      437.46     13.76 o 
   1  -4   3       95.26      112.61      7.03 o 
   2  -4   3     7384.04     7051.74    205.73 o 
   3  -4   3       68.24       62.60      7.54 o 
   4  -4   3      356.12      423.82     12.62 o 
   5  -4   3      983.93     1002.83     24.19 o 
   6  -4   3      170.19      178.91      9.56 o 
   7  -4   3        3.61        4.51      4.73 o 
   8  -4   3     1269.23     1274.62     31.61 o 
   9  -4   3       80.15       77.05     10.16 o 
  10  -4   3       29.68       27.70     11.35 o 
  11  -4   3      416.50      414.49     25.72 o 
  -8  -3   3      779.68      782.55     30.97 o 
  -7  -3   3        2.11        3.76      5.77 o 
  -6  -3   3      566.02      644.09     24.07 o 
  -5  -3   3     3539.72     3344.50     60.32 o 
  -4  -3   3      101.12       96.69      6.49 o 
  -3  -3   3      727.66      772.89     10.92 o 
  -2  -3   3      359.69      332.49      7.25 o 
  -1  -3   3      266.19      283.55      5.46 o 
   0  -3   3      871.37     1018.08     19.42 o 
   1  -3   3     7003.23     7034.80     89.53 o 
   2  -3   3      223.66      211.93      4.98 o 
   3  -3   3      645.27      622.31     14.76 o 
   4  -3   3     3556.38     3429.40     97.17 o 
   5  -3   3      369.03      375.80     12.57 o 
   6  -3   3      172.83      189.41      8.88 o 
   7  -3   3       96.66       93.67      9.15 o 
   8  -3   3       13.58       14.57      6.77 o 
   9  -3   3      168.52      175.77     12.28 o 
  10  -3   3      731.71      712.24     34.09 o 
  11  -3   3       64.17       65.55     16.63 o 
  -9  -2   3      908.16      919.75     48.53 o 
  -8  -2   3       20.58       22.50     21.50 o 
  -7  -2   3      130.13      147.88     12.30 o 
  -6  -2   3     3620.45     3637.01     64.67 o 
  -5  -2   3      106.23      100.24      5.23 o 
  -4  -2   3        0.82        1.30      2.01 o 
  -3  -2   3     5743.35     5383.19     88.70 o 
  -2  -2   3     1269.72     1343.55     17.69 o 
  -1  -2   3       18.36       18.40      1.72 o 
   0  -2   3      336.83      301.27      5.09 o 
   1  -2   3     1723.09     1702.40     12.37 o 
   2  -2   3     2202.88     2304.61     29.18 o 
   3  -2   3     3467.11     3422.27     32.65 o 
   4  -2   3      939.33      908.61     26.38 o 
   5  -2   3       10.18       13.41      4.34 o 
   6  -2   3      500.36      515.80     19.46 o 
   7  -2   3     1796.71     1772.03     42.61 o 
   8  -2   3      297.54      298.97     15.05 o 
   9  -2   3      750.86      744.83     33.45 o 
  10  -2   3      275.56      268.74     19.21 o 
  11  -2   3       98.58      103.98     14.59 o 
 -10  -1   3      526.92      543.02     24.78 o 
  -9  -1   3       88.50       84.12     12.97 o 
  -8  -1   3      351.78      344.31     22.33 o 
  -7  -1   3     1326.53     1329.57     42.78 o 
  -6  -1   3      135.99      125.27      7.22 o 
  -5  -1   3      406.53      399.22     12.52 o 
  -4  -1   3     2308.13     2193.95     21.52 o 
  -3  -1   3      109.86      123.94      3.86 o 
  -2  -1   3       72.97       77.08      2.88 o 
  -1  -1   3     3253.80     2993.12     36.53 o 
   1  -1   3     8069.47     8212.72    209.48 o 
   2  -1   3      835.87      753.00      9.27 o 
   3  -1   3     1040.17     1033.21     17.53 o 
   4  -1   3     2766.08     2844.91     41.99 o 
   5  -1   3     2226.94     2231.72     46.35 o 
   6  -1   3     2980.01     2967.70     97.25 o 
   7  -1   3      186.14      183.84     10.12 o 
   8  -1   3      203.92      214.68     14.29 o 
   9  -1   3     2803.70     2824.13     63.98 o 
  10  -1   3       11.33       12.67     10.23 o 
 -10   0   3       79.14       68.26     12.59 o 
  -9   0   3      176.69      171.78     17.71 o 
  -8   0   3      444.33      434.48     13.50 o 
  -7   0   3      401.56      404.74     14.93 o 
  -6   0   3     1242.01     1263.27     51.81 o 
  -5   0   3     1488.84     1474.58     28.87 o 
  -4   0   3      235.13      244.89      7.51 o 
  -3   0   3      462.48      446.45      7.81 o 
  -2   0   3     2774.24     2635.40     21.82 o 
  -1   0   3      175.69      202.25      2.40 o 
   0   0   3     3771.31     3635.06     51.64 o 
   1   0   3      442.66      427.78      6.02 o 
   2   0   3     2267.75     2010.40     26.11 o 
   3   0   3      922.36      959.82     14.44 o 
   4   0   3      749.27      758.52     11.19 o 
   5   0   3     3135.36     3215.15     35.63 o 
   6   0   3      280.11      303.00      9.49 o 
   7   0   3       13.76       14.47      6.11 o 
   8   0   3     2789.40     2777.83     78.05 o 
   9   0   3       97.18       97.77     17.03 o 
  10   0   3       41.47       27.41     12.29 o 
 -10   1   3        2.68        2.52      5.86 o 
  -9   1   3      937.59      925.40     35.05 o 
  -8   1   3      230.47      212.27     10.72 o 
  -7   1   3      451.79      453.93     16.84 o 
  -6   1   3     1232.17     1209.35     39.77 o 
  -5   1   3     3180.87     3107.85     33.10 o 
  -4   1   3       20.92       19.22      2.40 o 
  -3   1   3     2866.87     2848.70     26.40 o 
  -2   1   3       73.83       88.01      2.35 o 
   0   1   3      773.73      797.39     10.09 o 
   1   1   3     1877.61     1868.98     13.25 o 
   2   1   3     1743.77     1791.99     16.97 o 
   3   1   3       98.20      109.10      4.96 o 
   4   1   3     3119.43     3020.07     39.75 o 
   5   1   3        0.05        0.82      1.55 o 
   6   1   3        0.69        0.57      1.36 o 
   7   1   3      194.19      212.86     14.80 o 
   8   1   3       49.46       41.28     12.33 o 
   9   1   3      109.50      121.65     18.27 o 
 -11   2   3        1.60        1.42      7.93 o 
 -10   2   3      990.30      949.86     43.20 o 
  -9   2   3      361.65      374.34     13.88 o 
  -8   2   3      728.15      712.80     21.02 o 
  -7   2   3      435.62      428.42     15.65 o 
  -6   2   3     4065.40     3857.03     63.01 o 
  -5   2   3      336.10      344.68     15.11 o 
  -4   2   3       99.14       93.48      4.64 o 
  -2   2   3       35.54       32.04      1.60 o 
  -1   2   3      309.04      297.17      4.70 o 
   0   2   3     4717.55     4343.75     53.43 o 
   1   2   3       95.69      153.79      4.09 o 
   2   2   3      135.43      131.19      4.81 o 
   3   2   3     1985.05     2031.32     21.60 o 
   4   2   3        2.32        1.88      5.41 o 
   5   2   3        1.36        1.88      5.29 o 
   6   2   3       10.42       15.39     11.18 o 
   7   2   3       62.56       60.52     10.53 o 
   8   2   3      361.44      364.45     20.68 o 
   9   2   3      179.58      199.85     19.60 o 
 -11   3   3        8.79        4.67     14.60 o 
 -10   3   3     1025.72      965.67     40.56 o 
  -9   3   3      596.63      566.57     18.98 o 
  -8   3   3      212.28      190.67     12.25 o 
  -7   3   3     2982.19     2976.58     65.83 o 
  -6   3   3       74.77       65.02      6.04 o 
  -5   3   3       91.66      112.33      5.44 o 
  -3   3   3      612.44      545.40     20.00 o 
  -2   3   3      208.08      224.89      4.55 o 
  -1   3   3     8770.34     8258.10    233.82 o 
   0   3   3     5979.36     6029.23     96.47 o 
   1   3   3       75.91       73.46      3.68 o 
   2   3   3     3609.13     3402.43     28.45 o 
   3   3   3       22.27       22.70     11.10 o 
   4   3   3     1217.39     1219.17     44.71 o 
   5   3   3      476.23      490.70     26.70 o 
   6   3   3      145.10      158.48     14.57 o 
   7   3   3      111.75      107.54     17.20 o 
   8   3   3      113.76       97.88     15.39 o 
 -11   4   3      385.21      362.67     18.73 o 
 -10   4   3       17.78       24.60      8.31 o 
  -9   4   3      209.31      199.29     15.74 o 
  -8   4   3     1192.94     1217.12     31.05 o 
  -7   4   3       45.19       51.82      7.46 o 
  -6   4   3      297.93      306.06     13.84 o 
  -5   4   3     2390.48     2351.43     56.89 o 
  -4   4   3      596.26      556.10     12.06 o 
  -3   4   3       38.34       39.72      3.20 o 
  -2   4   3     6797.06     6535.74     60.21 o 
  -1   4   3     1547.29     1523.48     27.88 o 
   0   4   3      657.85      786.13     32.84 o 
   1   4   3     1795.56     1720.04     31.89 o 
   2   4   3     2166.34     1975.23     40.46 o 
   3   4   3      325.02      300.26     17.21 o 
   4   4   3     1042.29     1056.05     34.31 o 
   5   4   3     1627.40     1733.80     90.31 o 
   6   4   3       25.05       20.46     20.31 o 
   7   4   3      646.92      679.19     40.97 o 
 -11   5   3        9.43        7.13      6.01 o 
 -10   5   3      380.39      342.31     31.18 o 
  -9   5   3      487.52      467.77     19.11 o 
  -8   5   3       48.03       48.36      9.79 o 
  -7   5   3      878.40      875.92     28.90 o 
  -6   5   3      196.16      205.77     11.01 o 
  -5   5   3      308.60      335.11     13.76 o 
  -4   5   3      320.65      330.42     11.53 o 
  -3   5   3      828.58      826.92     16.04 o 
  -2   5   3      389.86      375.01     10.36 o 
  -1   5   3       62.78       39.66      5.18 o 
   0   5   3     1009.57      976.56     22.85 o 
   1   5   3     3362.59     3420.70     89.19 o 
   2   5   3     1147.02     1094.77     22.49 o 
   3   5   3      118.79      123.50     13.14 o 
   4   5   3     2441.09     2494.45     77.55 o 
   5   5   3       39.08       32.10     15.11 o 
   6   5   3      294.30      332.55     18.67 o 
 -11   6   3      172.46      177.73     12.74 o 
 -10   6   3      443.31      430.38     29.20 o 
  -9   6   3      256.77      248.35     15.33 o 
  -8   6   3       59.74       71.24      9.66 o 
  -7   6   3      979.74     1049.45     27.65 o 
  -6   6   3      518.75      550.35     18.18 o 
  -5   6   3      567.37      607.93     22.77 o 
  -4   6   3      173.12      187.34      9.06 o 
  -3   6   3      332.42      344.22     13.89 o 
  -2   6   3     1475.85     1463.37     26.50 o 
  -1   6   3        9.04       10.93      5.66 o 
   0   6   3      337.62      340.27     12.60 o 
   1   6   3      975.59      942.06     32.63 o 
   2   6   3      315.93      291.12     18.89 o 
   3   6   3     2522.56     2768.74     83.25 o 
   4   6   3        0.08        0.98      7.30 o 
   5   6   3       13.33       12.34     11.78 o 
 -11   7   3      601.69      596.34     37.09 o 
 -10   7   3      697.51      771.53     33.22 o 
  -9   7   3       26.40       23.67      8.20 o 
  -8   7   3      649.64      711.12     27.78 o 
  -7   7   3      811.74      906.15     42.55 o 
  -6   7   3       34.19       37.42     18.56 o 
  -5   7   3      197.92      197.92      9.95 o 
  -4   7   3     1147.60     1110.04     31.22 o 
  -3   7   3      461.09      447.06     19.70 o 
  -2   7   3      139.40      129.90      7.85 o 
  -1   7   3     1082.69     1103.58     25.43 o 
   0   7   3       15.63       13.77      6.47 o 
   1   7   3      171.16      166.91     10.93 o 
   2   7   3      820.28      841.05     30.41 o 
   3   7   3       41.23       53.68     11.87 o 
   4   7   3      276.91      306.28     17.60 o 
 -11   8   3      483.25      579.50     38.92 o 
 -10   8   3        3.58        3.70      5.29 o 
  -9   8   3       25.50       23.11      8.27 o 
  -8   8   3      819.57      942.55     54.45 o 
  -7   8   3      748.97      812.54     27.49 o 
  -6   8   3      142.48      142.77     13.73 o 
  -5   8   3     2127.73     2148.59     48.73 o 
  -4   8   3       23.03       21.35      7.87 o 
  -3   8   3      119.03      114.61     10.32 o 
  -2   8   3     2244.31     2253.41     71.95 o 
  -1   8   3     1059.90      986.31     46.21 o 
   0   8   3       62.32       58.84     15.43 o 
   1   8   3      977.11      969.85     32.78 o 
   2   8   3       10.22        6.16      6.71 o 
   3   8   3       90.55       76.21     12.43 o 
 -11   9   3       14.14       11.48      8.89 o 
 -10   9   3        9.34        8.79      7.99 o 
  -9   9   3      623.95      718.41     32.77 o 
  -8   9   3      100.84      111.90     12.55 o 
  -7   9   3      183.05      187.20     13.49 o 
  -6   9   3     1497.71     1577.38     51.55 o 
  -5   9   3      673.19      643.29     20.04 o 
  -4   9   3       70.05       67.73     10.17 o 
  -3   9   3      555.60      561.54     20.31 o 
  -2   9   3      314.21      256.99     14.90 o 
  -1   9   3        2.46        1.60      6.24 o 
   0   9   3     1029.11     1020.50     45.40 o 
   1   9   3      186.18      169.37     13.73 o 
   2   9   3       56.39       73.54     16.46 o 
 -10  10   3      158.55      174.08     14.63 o 
  -9  10   3       17.02       15.24     12.60 o 
  -8  10   3      108.46      105.82     19.13 o 
  -7  10   3      214.07      218.42     13.27 o 
  -6  10   3     1071.91     1077.06     44.76 o 
  -5  10   3       80.18       88.39      9.91 o 
  -4  10   3      229.25      216.97     17.00 o 
  -3  10   3      377.48      325.75     16.95 o 
  -2  10   3      103.08       91.42     13.14 o 
  -1  10   3       96.97       86.68     15.60 o 
   0  10   3      137.46      121.64     20.99 o 
  -8  11   3       97.48       99.10     16.22 o 
  -7  11   3      170.08      160.19     14.93 o 
  -6  11   3      123.53      122.92     14.23 o 
  -5  11   3        6.12        6.71      6.30 o 
  -4  11   3     1171.75     1206.99    160.88 o 
  -3  11   3      208.79      171.27     34.48 o 
  -2  11   3       20.98       12.25     18.37 o 
   2 -11   4       38.74       42.36     13.81 o 
   3 -11   4      125.89      110.27     12.31 o 
   4 -11   4      280.90      263.22     27.88 o 
   5 -11   4       58.36       37.09     31.31 o 
   6 -11   4        8.25        5.60     11.51 o 
   7 -11   4      486.74      484.30     68.12 o 
   8 -11   4       59.64       71.99     15.04 o 
  -1 -10   4      385.63      339.04     25.82 o 
   0 -10   4      756.67      753.73     58.20 o 
   1 -10   4        6.35        5.72      7.45 o 
   2 -10   4        0.63        2.39      6.38 o 
   3 -10   4      857.95      877.77     39.10 o 
   4 -10   4       17.20       16.45     13.69 o 
   5 -10   4      108.31       99.54     25.70 o 
   6 -10   4      946.82     1035.69    145.10 o 
   7 -10   4        8.62        4.68      9.27 o 
   8 -10   4       38.08       36.67     30.81 o 
   9 -10   4      346.30      341.27     31.10 o 
  10 -10   4      245.03      247.53     15.17 o 
  -2  -9   4       58.84       44.64     19.22 o 
  -1  -9   4     1470.40     1554.85     55.11 o 
   0  -9   4        1.09        4.00      5.90 o 
   1  -9   4      239.19      228.51     16.92 o 
   2  -9   4     1574.03     1584.78    114.30 o 
   3  -9   4      171.04      170.11     17.60 o 
   4  -9   4        1.05        1.31      5.86 o 
   5  -9   4     1460.04     1563.39    164.45 o 
   6  -9   4      128.07      138.67      9.21 o 
   7  -9   4       81.95       60.31     12.41 o 
   8  -9   4      220.26      241.03     17.27 o 
   9  -9   4      780.52      834.07     41.05 o 
  10  -9   4      112.20      116.46     13.47 o 
  -4  -8   4        4.85        2.79      7.00 o 
  -3  -8   4      194.09      199.00     20.81 o 
  -2  -8   4      426.19      429.17     36.54 o 
  -1  -8   4       18.43       26.41     16.99 o 
   0  -8   4      488.98      475.45     19.39 o 
   1  -8   4     1032.15     1039.91     46.16 o 
   2  -8   4      789.60      811.58     60.14 o 
   3  -8   4        1.06        2.05      6.96 o 
   4  -8   4      710.53      729.60     22.23 o 
   5  -8   4      478.07      485.67     19.67 o 
   6  -8   4       16.77       19.02     11.90 o 
   7  -8   4      370.17      396.61     29.48 o 
   8  -8   4      723.01      782.41     34.10 o 
   9  -8   4       49.47       47.68      9.08 o 
  10  -8   4        0.57        0.96      6.49 o 
  11  -8   4      639.02      633.95     25.84 o 
  -5  -7   4       58.80       57.87     30.48 o 
  -4  -7   4      775.06      706.58     48.05 o 
  -3  -7   4       39.75       38.28     12.97 o 
  -2  -7   4      258.98      248.71     13.20 o 
  -1  -7   4      380.14      390.75     18.28 o 
   0  -7   4       93.89       99.66      9.41 o 
   1  -7   4     1021.79     1070.37     34.79 o 
   2  -7   4      340.88      349.81     20.90 o 
   3  -7   4      385.47      400.34     10.02 o 
   4  -7   4      851.89      910.33     24.40 o 
   5  -7   4       88.23       82.79      8.47 o 
   6  -7   4       27.74       41.02      6.93 o 
   7  -7   4      274.20      273.21     13.68 o 
   8  -7   4       40.83       40.87      6.91 o 
   9  -7   4        7.99        8.06      5.99 o 
  10  -7   4     1269.11     1287.09     50.04 o 
  11  -7   4      153.20      160.54     14.73 o 
  -6  -6   4      430.46      439.69     30.08 o 
  -5  -6   4       91.01       75.49     18.21 o 
  -4  -6   4      369.44      364.64     43.04 o 
  -3  -6   4     1011.90     1009.25     38.02 o 
  -2  -6   4        6.20        4.57      6.28 o 
  -1  -6   4       67.69       67.96     11.23 o 
   0  -6   4      371.73      409.18     21.06 o 
   1  -6   4     1145.55     1226.35     31.33 o 
   2  -6   4       94.38      112.48      9.05 o 
   3  -6   4     2603.06     2470.48     48.95 o 
   4  -6   4      567.67      596.59     16.54 o 
   5  -6   4      326.46      338.70     21.14 o 
   6  -6   4     1084.18     1119.09     31.04 o 
   7  -6   4       11.71       16.70      6.00 o 
   8  -6   4       70.07       75.25      8.31 o 
   9  -6   4      446.86      434.88     26.96 o 
  10  -6   4      136.56      129.78     13.18 o 
  11  -6   4       12.92        9.61     11.01 o 
  -7  -5   4      544.30      565.99     37.78 o 
  -6  -5   4      156.81      167.11     22.50 o 
  -5  -5   4      564.07      561.85     30.03 o 
  -4  -5   4     1125.94     1254.02     43.80 o 
  -3  -5   4      142.23      136.67      7.96 o 
  -2  -5   4     1247.51     1231.78     28.40 o 
  -1  -5   4     3387.77     3362.55    127.70 o 
   0  -5   4        0.03        1.72      2.26 o 
   1  -5   4      119.87      120.04      8.65 o 
   2  -5   4     3008.06     2910.64     41.63 o 
   3  -5   4        4.94       29.67      9.25 o 
   4  -5   4     2617.02     2731.24     49.59 o 
   5  -5   4     5325.81     5192.95     68.67 o 
   6  -5   4      699.69      683.18     25.87 o 
   7  -5   4      268.40      252.35     17.60 o 
   8  -5   4      430.07      400.80     17.55 o 
   9  -5   4       80.83       78.32     10.11 o 
  10  -5   4      358.86      336.57     26.63 o 
  11  -5   4       39.15       33.93     10.40 o 
  -7  -4   4       56.34       63.52     14.26 o 
  -6  -4   4      377.23      370.19     28.17 o 
  -5  -4   4      870.31      956.06     33.67 o 
  -4  -4   4       55.18       47.04      6.35 o 
  -3  -4   4      260.50      259.49     10.29 o 
  -2  -4   4     7334.83     7009.40    117.46 o 
  -1  -4   4     1210.05     1245.06     14.75 o 
   0  -4   4      180.47      178.47      9.10 o 
   1  -4   4     5928.02     6047.29     77.12 o 
   2  -4   4     5464.69     5626.64    102.07 o 
   3  -4   4     4485.46     4555.69     86.79 o 
   4  -4   4    12043.98    11492.77   9145.41 o 
   5  -4   4      719.50      677.46     16.18 o 
   6  -4   4      161.14      158.02     10.33 o 
   7  -4   4      786.47      802.50     23.47 o 
   8  -4   4      713.65      737.81     22.27 o 
   9  -4   4      307.41      265.41     15.28 o 
  10  -4   4       51.98       54.08     10.36 o 
  11  -4   4      213.96      206.45     30.43 o 
  -8  -3   4       59.10       53.87      8.94 o 
  -7  -3   4        0.36        0.10      4.48 o 
  -6  -3   4     1282.75     1295.82     40.57 o 
  -5  -3   4       72.56       72.48      9.45 o 
  -4  -3   4      446.87      495.66     16.40 o 
  -3  -3   4     2297.88     2372.59     39.91 o 
  -2  -3   4      392.67      429.40      8.79 o 
  -1  -3   4     1004.49     1070.78      8.85 o 
   0  -3   4     3983.43     3805.26     36.18 o 
   1  -3   4     5145.87     5009.76     63.11 o 
   2  -3   4       57.58       62.99      3.20 o 
   3  -3   4     7723.21     8382.94    441.47 o 
   4  -3   4     2447.61     2282.22     29.64 o 
   5  -3   4       11.75       17.81      6.04 o 
   6  -3   4     1594.39     1534.65     31.22 o 
   7  -3   4     2767.70     2665.41     68.72 o 
   8  -3   4       32.28       28.47      8.93 o 
   9  -3   4      108.10      105.11     11.01 o 
  10  -3   4     1143.28     1166.74     55.17 o 
  11  -3   4       15.19       15.00     25.13 o 
  -9  -2   4       47.78       44.41     15.04 o 
  -8  -2   4      280.08      287.31     24.65 o 
  -7  -2   4      332.70      365.34     15.61 o 
  -6  -2   4      131.56      141.27      7.40 o 
  -5  -2   4     2443.57     2443.33     82.31 o 
  -4  -2   4       85.49       78.18      6.14 o 
  -3  -2   4      584.45      537.44      9.47 o 
  -2  -2   4     1059.24     1084.25     15.90 o 
  -1  -2   4       43.19       46.16      3.53 o 
   0  -2   4      874.17      890.15     10.84 o 
   1  -2   4      403.88      509.55      5.90 o 
   2  -2   4      877.67      866.79      8.63 o 
   3  -2   4     2031.40     2024.66     41.10 o 
   4  -2   4      246.68      243.37      9.88 o 
   5  -2   4      632.89      677.91     19.56 o 
   6  -2   4     4157.43     4186.87     85.04 o 
   7  -2   4       12.01       17.59      9.26 o 
   8  -2   4      125.49      123.90     11.13 o 
   9  -2   4     1922.69     1910.56     58.13 o 
  10  -2   4      108.02       90.53     14.12 o 
  -9  -1   4       37.12       24.80     20.83 o 
  -8  -1   4      249.16      249.36     16.07 o 
  -7  -1   4     1052.31     1116.94     38.22 o 
  -6  -1   4     1168.00     1187.45     50.80 o 
  -5  -1   4       82.77       78.13      5.75 o 
  -4  -1   4     1780.82     1809.36     23.54 o 
  -3  -1   4      474.44      515.82     18.27 o 
  -2  -1   4      114.65      114.91      3.57 o 
  -1  -1   4     2160.93     1972.26     13.17 o 
   0  -1   4      208.08      233.01      5.39 o 
   1  -1   4      246.24      247.77      5.12 o 
   2  -1   4      139.53      128.20      3.40 o 
   3  -1   4     1280.76     1364.94     31.87 o 
   4  -1   4      693.73      716.58     15.51 o 
   5  -1   4     2457.89     2458.50     35.25 o 
   6  -1   4       73.65       69.66      8.22 o 
   7  -1   4       69.38       61.68      6.96 o 
   8  -1   4     1015.51     1045.01     37.20 o 
   9  -1   4      290.42      299.72     22.85 o 
  10  -1   4       70.59       67.03     13.67 o 
 -10   0   4       57.50       58.30     10.97 o 
  -9   0   4      415.18      385.86     28.85 o 
  -8   0   4     1698.89     1713.86     43.76 o 
  -7   0   4        2.09        3.54      3.47 o 
  -6   0   4     1231.28     1228.48     30.36 o 
  -5   0   4     4772.13     4608.04    171.54 o 
  -4   0   4        1.77        1.73      2.31 o 
  -3   0   4     1167.45     1115.59     13.28 o 
  -2   0   4     2425.55     2150.90     27.21 o 
  -1   0   4      695.28      695.49     16.88 o 
   0   0   4     1313.06     1228.10     11.27 o 
   1   0   4     2583.77     2411.82     16.31 o 
   2   0   4       90.03       76.79      3.15 o 
   3   0   4     2411.53     2462.21     51.84 o 
   4   0   4     1803.82     1751.78     41.86 o 
   5   0   4      100.05      120.17      5.90 o 
   6   0   4      238.04      254.28      8.85 o 
   7   0   4      726.27      766.09     27.17 o 
   8   0   4      625.38      622.79     31.72 o 
   9   0   4      147.00      159.99     31.52 o 
  10   0   4        6.91        4.14      7.29 o 
 -10   1   4      122.91      116.88     13.43 o 
  -9   1   4      487.38      463.10     31.57 o 
  -8   1   4       55.65       57.22      9.36 o 
  -7   1   4     2389.74     2365.23     72.53 o 
  -6   1   4     1911.75     1896.97     35.93 o 
  -5   1   4     1009.84     1001.49     24.87 o 
  -4   1   4        2.18       11.40      2.76 o 
  -3   1   4    12571.60    12189.10   5907.20 o 
  -2   1   4      863.49      974.17     14.52 o 
  -1   1   4      725.38      757.59     11.47 o 
   0   1   4     7525.55     6853.45     66.72 o 
   1   1   4    10488.33    10552.86    268.03 o 
   2   1   4     1996.25     2138.01     30.34 o 
   3   1   4     2200.07     2219.93     39.11 o 
   4   1   4     2429.72     2347.57     42.33 o 
   5   1   4      102.36      101.53      4.92 o 
   6   1   4      460.75      454.06     18.86 o 
   7   1   4      790.32      837.00     37.20 o 
   8   1   4      212.79      225.60     21.25 o 
   9   1   4        9.84        6.43     14.75 o 
 -11   2   4       17.58       12.43     11.34 o 
 -10   2   4      527.26      517.54     25.93 o 
  -9   2   4      113.32      107.18      9.10 o 
  -8   2   4      173.51      166.89     12.60 o 
  -7   2   4      671.98      695.54     18.57 o 
  -6   2   4       18.34       27.34      6.33 o 
  -5   2   4      551.49      564.83     11.11 o 
  -4   2   4     8425.37     8780.11    132.70 o 
  -3   2   4      434.96      362.73      9.42 o 
  -2   2   4      785.17      773.99     15.03 o 
  -1   2   4     2876.68     2639.09     26.19 o 
   1   2   4     1363.95     1447.92     24.79 o 
   2   2   4     3510.39     3489.33     29.65 o 
   3   2   4     5949.62     6089.00    107.38 o 
   4   2   4        9.25       12.40      2.62 o 
   5   2   4      245.73      240.27     14.48 o 
   6   2   4      346.11      376.20     19.46 o 
   7   2   4      113.11      105.76     13.33 o 
   8   2   4       60.63       65.64     11.06 o 
 -11   3   4      805.47      685.89     61.10 o 
 -10   3   4        1.89        0.90      5.31 o 
  -9   3   4       28.20       25.73     12.76 o 
  -8   3   4      858.84      835.75     27.64 o 
  -7   3   4        9.44        8.37     11.17 o 
  -6   3   4      382.78      355.82     14.61 o 
  -5   3   4     1337.25     1358.91     18.81 o 
  -4   3   4     1662.90     1504.12     36.77 o 
  -3   3   4      679.70      625.86     17.53 o 
  -2   3   4      400.75      460.99      9.38 o 
  -1   3   4      701.46      662.36     11.75 o 
   0   3   4      166.05      193.27      5.76 o 
   1   3   4      291.98      285.53      7.51 o 
   2   3   4     2841.50     2749.40     42.71 o 
   3   3   4       89.78       85.62      3.21 o 
   4   3   4        2.17        2.90      6.03 o 
   5   3   4     3038.32     3158.23    119.24 o 
   6   3   4       33.64       28.99     18.13 o 
   7   3   4        5.84        3.52      5.62 o 
   8   3   4     1345.65     1331.25     77.60 o 
 -11   4   4      311.92      298.70     17.37 o 
 -10   4   4       75.10       70.38     12.33 o 
  -9   4   4      671.37      663.77     19.74 o 
  -8   4   4      864.03      890.35     28.32 o 
  -7   4   4      249.49      245.69     12.76 o 
  -6   4   4       81.63       73.10      6.22 o 
  -5   4   4      379.19      352.19     12.18 o 
  -4   4   4      216.86      237.43     10.12 o 
  -3   4   4      395.27      387.28      9.25 o 
  -2   4   4     2638.87     2619.89     39.19 o 
  -1   4   4        4.81        1.26      2.63 o 
   0   4   4        4.15        5.89      2.99 o 
   1   4   4      954.73      906.13     20.39 o 
   2   4   4      586.62      611.71     16.59 o 
   3   4   4      963.55      992.81     28.24 o 
   4   4   4     5220.69     5071.94     75.98 o 
   5   4   4      221.63      204.21     15.07 o 
   6   4   4       16.15       13.87     11.76 o 
   7   4   4      506.41      502.15     47.70 o 
 -11   5   4      171.58      158.49     11.46 o 
 -10   5   4      212.83      225.55     15.48 o 
  -9   5   4     1702.46     1728.55     47.85 o 
  -8   5   4        2.81        2.72      3.09 o 
  -7   5   4       50.37       56.41      7.58 o 
  -6   5   4     1574.11     1634.92     38.99 o 
  -5   5   4      218.49      257.81     11.22 o 
  -4   5   4      931.50     1016.58     31.49 o 
  -3   5   4     4032.04     4260.31     52.22 o 
  -2   5   4       29.58       30.13      4.81 o 
  -1   5   4      407.90      451.51     14.35 o 
   0   5   4     2523.43     2417.58     33.73 o 
   1   5   4       14.31       23.30      7.53 o 
   2   5   4      503.86      489.08     13.40 o 
   3   5   4     1959.69     1953.42     73.37 o 
   4   5   4       83.63       76.72     15.59 o 
   5   5   4      468.92      440.48     31.71 o 
   6   5   4      250.49      232.50     22.24 o 
 -11   6   4       38.29       31.55     15.60 o 
 -10   6   4     1244.75     1238.07     50.58 o 
  -9   6   4       41.89       45.91      9.65 o 
  -8   6   4      280.48      274.64     15.70 o 
  -7   6   4     2307.07     2390.28     54.04 o 
  -6   6   4      361.71      366.12     16.80 o 
  -5   6   4      111.93      118.88      8.54 o 
  -4   6   4     2916.45     2992.67     70.16 o 
  -3   6   4        3.25        1.18      3.11 o 
  -2   6   4       51.57       50.52      5.57 o 
  -1   6   4     2697.41     2685.55     59.79 o 
   0   6   4      944.73      960.98     25.07 o 
   1   6   4       50.07       45.04      6.49 o 
   2   6   4     1156.41     1182.20     45.41 o 
   3   6   4     2291.52     2298.28    128.15 o 
   4   6   4       14.44       16.01     12.82 o 
   5   6   4      341.71      342.74     25.74 o 
 -11   7   4      531.16      524.32     36.77 o 
 -10   7   4       92.68       83.27     11.54 o 
  -9   7   4       13.50        8.75      8.15 o 
  -8   7   4      663.92      746.23     21.35 o 
  -7   7   4       81.74       90.32      9.72 o 
  -6   7   4     1814.50     1967.80     43.88 o 
  -5   7   4     2091.53     2215.69     51.01 o 
  -4   7   4      191.45      179.80     10.36 o 
  -3   7   4      706.14      701.40     19.94 o 
  -2   7   4     1934.00     1886.19     39.69 o 
  -1   7   4     1129.03     1226.44     65.63 o 
   0   7   4       19.54       15.52      9.32 o 
   1   7   4      374.16      381.26     17.27 o 
   2   7   4     1468.71     1444.84     56.49 o 
   3   7   4       52.39       43.41     13.27 o 
   4   7   4      174.98      158.03     14.37 o 
 -11   8   4       32.83       39.17     12.81 o 
 -10   8   4       91.90      103.78     13.31 o 
  -9   8   4      956.61     1001.74     41.26 o 
  -8   8   4       20.22       21.04     12.88 o 
  -7   8   4     1883.82     2000.62     54.35 o 
  -6   8   4      563.75      636.98     24.82 o 
  -5   8   4      138.56      129.53     10.81 o 
  -4   8   4      920.73      975.41     41.10 o 
  -3   8   4      310.69      293.79     15.82 o 
  -2   8   4      765.65      798.84     26.48 o 
  -1   8   4       21.61       16.95      6.92 o 
   0   8   4       36.33       29.36     10.42 o 
   1   8   4      237.08      221.56     18.08 o 
   2   8   4       56.34       37.58     14.07 o 
   3   8   4        0.37        5.28      6.73 o 
 -10   9   4      358.88      383.58     20.82 o 
  -9   9   4      262.03      304.61     23.24 o 
  -8   9   4       71.89       71.41     13.92 o 
  -7   9   4      808.20      844.47     37.99 o 
  -6   9   4      622.65      640.05     25.20 o 
  -5   9   4       26.60       21.40     13.78 o 
  -4   9   4       26.91       24.00     13.93 o 
  -3   9   4      366.10      354.56     16.14 o 
  -2   9   4      358.42      353.65     24.03 o 
  -1   9   4        3.66        2.00      3.70 o 
   0   9   4       70.33       71.60     11.96 o 
   1   9   4       16.81       11.32      6.43 o 
  -9  10   4       14.88       13.84      8.63 o 
  -8  10   4      391.40      400.44     19.77 o 
  -7  10   4      645.54      696.58     45.72 o 
  -6  10   4      248.87      230.65     16.75 o 
  -5  10   4       53.11       48.58      8.69 o 
  -4  10   4      927.80      921.51     38.15 o 
  -3  10   4       34.12       26.25     12.09 o 
  -2  10   4        1.09        1.06      4.26 o 
  -1  10   4      751.93      744.82     45.01 o 
   0  10   4        1.00        5.81     12.19 o 
  -8  11   4      351.88      364.52     19.45 o 
  -7  11   4       45.59       40.33     12.05 o 
  -6  11   4      102.68       98.37     14.89 o 
  -5  11   4     1230.17     1195.41     51.77 o 
  -4  11   4      166.16      161.38     17.91 o 
   2 -11   5       70.69       57.02     14.32 o 
   3 -11   5       14.44        4.84      6.72 o 
   4 -11   5     1189.52     1088.32     60.03 o 
   5 -11   5       27.19       27.21     12.02 o 
   6 -11   5      146.98      149.10     16.74 o 
   7 -11   5      257.32      267.79     35.72 o 
   8 -11   5        1.26        3.68      5.77 o 
   0 -10   5      303.75      319.14     24.59 o 
   1 -10   5        6.22        2.87      4.73 o 
   2 -10   5      237.13      243.61     24.11 o 
   3 -10   5     1455.30     1496.08     80.29 o 
   4 -10   5       92.67       80.16     14.96 o 
   5 -10   5      152.55      136.43     24.09 o 
   6 -10   5      473.92      491.03     30.74 o 
   7 -10   5       42.90       21.88     17.92 o 
   8 -10   5       66.79       58.41     15.44 o 
   9 -10   5      610.71      588.75     50.93 o 
  -2  -9   5       36.51       29.78     33.66 o 
  -1  -9   5      125.21      114.66     15.66 o 
   0  -9   5      249.24      261.03     16.50 o 
   1  -9   5       18.11       16.96     12.20 o 
   2  -9   5      622.15      667.06     73.53 o 
   3  -9   5      168.28      147.96     17.58 o 
   4  -9   5       65.47       63.79     20.31 o 
   5  -9   5     1573.87     1568.96    129.99 o 
   6  -9   5       59.99       46.68     19.22 o 
   7  -9   5        0.46        0.73      5.61 o 
   8  -9   5      954.34      992.56     70.69 o 
   9  -9   5      173.21      177.25     15.52 o 
  10  -9   5       16.24       16.68     11.66 o 
  -3  -8   5        1.66        9.89     13.68 o 
  -2  -8   5      456.19      491.31     26.73 o 
  -1  -8   5      163.95      166.60     13.99 o 
   0  -8   5       54.33       48.26     10.01 o 
   1  -8   5     1499.99     1517.54     51.25 o 
   2  -8   5       52.82       64.44     12.72 o 
   3  -8   5       66.19       59.23     11.37 o 
   4  -8   5     1172.68     1215.19     55.90 o 
   5  -8   5        1.37        6.03      6.55 o 
   6  -8   5      175.79      179.48     14.59 o 
   7  -8   5      732.89      738.53     38.62 o 
   8  -8   5      167.12      167.59     13.84 o 
   9  -8   5       83.80       84.26     12.79 o 
  10  -8   5       99.22      105.61     12.94 o 
  11  -8   5      283.37      271.52     16.37 o 
  -5  -7   5       72.63       63.07     33.67 o 
  -4  -7   5        1.92        2.39      6.49 o 
  -3  -7   5     1039.15     1125.96     65.75 o 
  -2  -7   5        2.37        2.02      3.65 o 
  -1  -7   5      161.21      165.39     12.07 o 
   0  -7   5     1649.38     1696.38     51.44 o 
   1  -7   5      165.18      144.98     12.33 o 
   2  -7   5       54.88       56.77     10.69 o 
   3  -7   5     1679.18     1650.73     36.97 o 
   4  -7   5      130.39      147.04      8.90 o 
   5  -7   5      586.91      580.85     17.36 o 
   6  -7   5       55.42       56.62      7.33 o 
   7  -7   5       22.55       24.60      7.25 o 
   8  -7   5       15.76       15.03     13.42 o 
   9  -7   5      524.07      523.87     30.09 o 
  10  -7   5      308.31      297.76     22.15 o 
  11  -7   5        0.62        0.82      4.65 o 
  -6  -6   5       18.36       15.16     11.67 o 
  -5  -6   5       46.43       43.17     20.56 o 
  -4  -6   5      964.84     1003.71     63.18 o 
  -3  -6   5      812.78      800.81     35.90 o 
  -2  -6   5        2.71        3.56      4.89 o 
  -1  -6   5     1005.63     1086.50     44.77 o 
   0  -6   5       16.38       18.94      7.94 o 
   1  -6   5      266.17      272.06     22.96 o 
   2  -6   5      758.60      700.09     26.95 o 
   3  -6   5     1315.87     1273.82     35.17 o 
   4  -6   5      372.57      374.19     14.18 o 
   5  -6   5      327.62      334.53     13.50 o 
   6  -6   5     1016.98     1040.96     30.30 o 
   7  -6   5       30.21       30.84     10.51 o 
   8  -6   5      371.32      366.13     18.69 o 
   9  -6   5      643.85      605.26     33.43 o 
  10  -6   5       44.73       44.72      8.83 o 
  11  -6   5       47.85       37.91      8.32 o 
  -6  -5   5      289.37      286.37     33.03 o 
  -5  -5   5      281.56      288.30     36.35 o 
  -4  -5   5      579.84      530.83     21.45 o 
  -3  -5   5      279.24      262.11      9.03 o 
  -2  -5   5     1655.27     1614.28     36.71 o 
  -1  -5   5      335.08      362.60     17.97 o 
   0  -5   5       53.59       74.37      8.96 o 
   1  -5   5      147.28      156.78      9.28 o 
   2  -5   5     1463.16     1493.65     23.31 o 
   3  -5   5        1.89        4.75      2.38 o 
   4  -5   5     1640.84     1579.94     30.68 o 
   5  -5   5     3633.76     3553.27     80.51 o 
   6  -5   5      175.71      172.35     13.59 o 
   7  -5   5       80.62       77.13      9.98 o 
   8  -5   5      718.43      717.01     37.99 o 
   9  -5   5       41.77       37.52     11.55 o 
  10  -5   5        0.15        1.50      5.73 o 
  11  -5   5      747.45      701.18     44.22 o 
  -7  -4   5      321.28      344.01     30.30 o 
  -6  -4   5      172.50      187.78     23.36 o 
  -5  -4   5      370.21      372.21     14.38 o 
  -4  -4   5      994.90     1004.80     22.43 o 
  -3  -4   5      807.77      857.34     21.43 o 
  -2  -4   5     1574.74     1560.81     18.96 o 
  -1  -4   5     1023.72     1015.38     22.89 o 
   0  -4   5       13.86       19.51      4.35 o 
   1  -4   5     1157.16     1091.61     21.55 o 
   2  -4   5       98.37      123.01      9.87 o 
   3  -4   5      283.33      340.74     18.22 o 
   4  -4   5      932.67      891.67     18.46 o 
   5  -4   5        0.84        3.27      2.69 o 
   6  -4   5       22.96       32.29     14.66 o 
   7  -4   5     1128.25     1160.56     37.59 o 
   8  -4   5      222.62      228.58     13.60 o 
   9  -4   5      899.69      830.39     26.21 o 
  10  -4   5      696.62      685.12     30.85 o 
  11  -4   5      210.33      203.05     18.56 o 
  -8  -3   5        0.81        4.60      8.11 o 
  -7  -3   5      856.99      871.43     34.65 o 
  -6  -3   5     2590.29     2640.73     69.73 o 
  -5  -3   5      476.30      460.55     13.17 o 
  -4  -3   5       69.47       69.31      6.62 o 
  -3  -3   5     1793.04     1785.25     23.52 o 
  -2  -3   5      375.35      378.14      7.96 o 
  -1  -3   5      189.39      197.57      5.87 o 
   0  -3   5     3655.03     3411.64     32.59 o 
   1  -3   5        0.09        1.73      1.52 o 
   2  -3   5      654.40      620.87      9.62 o 
   3  -3   5      291.31      249.72      7.76 o 
   4  -3   5     1629.67     1681.68     36.85 o 
   5  -3   5      489.69      533.91     18.66 o 
   6  -3   5     2009.94     1899.93     54.50 o 
   7  -3   5      118.82      109.76     10.42 o 
   8  -3   5      526.60      530.91     19.97 o 
   9  -3   5      233.50      227.43     20.41 o 
  10  -3   5      397.86      373.18     22.93 o 
  -9  -2   5        0.92        2.67      5.97 o 
  -8  -2   5      601.68      593.41     29.16 o 
  -7  -2   5     1659.69     1720.55     48.35 o 
  -6  -2   5        0.13        2.01      2.36 o 
  -5  -2   5      146.86      151.97      7.74 o 
  -4  -2   5     5234.83     5037.47     91.64 o 
  -3  -2   5      599.93      620.31     20.22 o 
  -2  -2   5      230.12      233.89      6.10 o 
  -1  -2   5     7866.32     7619.90    223.27 o 
   0  -2   5      694.28      735.37     10.48 o 
   1  -2   5      379.52      393.28     10.81 o 
   2  -2   5     5032.79     4773.77     40.28 o 
   3  -2   5     1467.35     1538.23     21.67 o 
   4  -2   5      812.60      761.88     16.10 o 
   5  -2   5      554.41      567.73     20.14 o 
   6  -2   5      432.81      445.97     16.58 o 
   7  -2   5       58.62       63.66      8.59 o 
   8  -2   5      432.57      431.12     16.61 o 
   9  -2   5      346.70      338.99     24.40 o 
  10  -2   5      150.55      148.51     15.21 o 
  -9  -1   5      149.06      144.68     12.72 o 
  -8  -1   5      468.45      470.73     37.40 o 
  -7  -1   5        0.78        2.02      2.52 o 
  -6  -1   5        0.29        1.47      1.91 o 
  -5  -1   5     2604.50     2578.94     87.65 o 
  -4  -1   5      938.08      981.74     28.49 o 
  -3  -1   5       14.52       14.77      2.48 o 
  -2  -1   5     6583.41     6253.18     73.77 o 
  -1  -1   5     2546.87     2463.40     20.59 o 
   0  -1   5      788.74      784.78     10.08 o 
   1  -1   5     4420.71     4356.21     30.20 o 
   2  -1   5     2119.41     2031.02     28.29 o 
   3  -1   5       55.38       62.40      5.11 o 
   4  -1   5     2360.75     2274.74     43.21 o 
   5  -1   5     2066.94     2069.20     34.01 o 
   6  -1   5        1.32        2.62      3.92 o 
   7  -1   5      892.36      933.94     33.96 o 
   8  -1   5      507.33      518.67     27.43 o 
   9  -1   5       28.87       24.42      8.90 o 
  10  -1   5       51.14       56.04      9.99 o 
 -10   0   5      814.59      780.97     42.48 o 
  -9   0   5      184.15      178.98     13.38 o 
  -8   0   5        1.84        1.29      3.36 o 
  -7   0   5      212.15      196.74      9.68 o 
  -6   0   5       18.62       25.94      9.69 o 
  -5   0   5      483.54      495.10     16.66 o 
  -4   0   5      702.22      756.09     12.61 o 
  -3   0   5     1611.36     1609.75     15.29 o 
  -2   0   5     2358.62     2431.93     22.75 o 
  -1   0   5     4065.75     4042.46     39.79 o 
   0   0   5      335.20      329.70      6.65 o 
   1   0   5     1939.62     1927.80     15.01 o 
   2   0   5      107.88      111.02      4.33 o 
   3   0   5     1249.90     1213.20     16.27 o 
   4   0   5     3526.21     3457.22     37.06 o 
   5   0   5      207.11      220.77      9.76 o 
   6   0   5     2489.08     2562.99     47.17 o 
   7   0   5     1845.60     1945.80     54.18 o 
   8   0   5       85.40       79.28     15.86 o 
   9   0   5        3.84        3.42      6.09 o 
 -10   1   5      195.61      198.00     19.31 o 
  -9   1   5      251.85      238.85     18.18 o 
  -8   1   5       59.93       60.68      6.60 o 
  -7   1   5        5.97       10.83     10.77 o 
  -6   1   5      577.80      575.52     22.66 o 
  -5   1   5     1332.19     1303.00     31.12 o 
  -4   1   5       74.51       69.56      3.53 o 
  -3   1   5     1124.77     1188.84     29.70 o 
  -2   1   5     7295.69     7387.26    187.59 o 
  -1   1   5      269.82      276.36      4.75 o 
   0   1   5     3694.90     3506.85     40.33 o 
   1   1   5      299.62      306.63      6.84 o 
   2   1   5      369.88      384.11     10.18 o 
   3   1   5     2973.01     2919.60     35.65 o 
   4   1   5      141.94      149.81      7.03 o 
   5   1   5      452.73      465.39     12.28 o 
   6   1   5      276.63      280.70     15.55 o 
   7   1   5      190.19      202.14     18.40 o 
   8   1   5        0.29        1.33      6.56 o 
   9   1   5      534.63      545.38     41.74 o 
 -11   2   5      562.23      489.52     40.69 o 
 -10   2   5      492.86      465.95     20.14 o 
  -9   2   5       52.87       52.40      6.70 o 
  -8   2   5      639.76      630.59     23.76 o 
  -7   2   5     2919.35     3022.01     82.47 o 
  -6   2   5      329.90      308.20     13.57 o 
  -5   2   5       31.06       34.89      2.98 o 
  -4   2   5     2539.92     2350.98     20.67 o 
  -3   2   5      752.52      752.09     22.50 o 
  -2   2   5      802.98      802.02      8.86 o 
  -1   2   5     2805.46     2600.54     22.47 o 
   0   2   5      247.44      242.38      6.04 o 
   1   2   5      152.34      185.95      5.95 o 
   2   2   5     1376.46     1255.40     16.31 o 
   3   2   5        0.87        0.95      2.76 o 
   4   2   5     2244.07     2287.58     41.86 o 
   5   2   5       47.37       46.39     13.08 o 
   6   2   5      164.05      168.64     14.16 o 
   7   2   5      120.20      118.44     15.59 o 
   8   2   5      223.71      236.11     18.57 o 
 -11   3   5     1030.02      983.05     54.25 o 
 -10   3   5        6.62        9.19      8.24 o 
  -9   3   5      173.63      177.19     11.15 o 
  -8   3   5     3422.94     3267.41    124.14 o 
  -7   3   5        3.81        6.86      4.47 o 
  -6   3   5      434.60      416.49     16.63 o 
  -5   3   5     6565.79     6262.89     96.90 o 
  -4   3   5     1027.68      989.54     25.82 o 
  -3   3   5       46.90       48.39      3.69 o 
  -2   3   5     2590.34     2561.79     22.92 o 
  -1   3   5      544.63      547.70     11.79 o 
   0   3   5       57.18       67.98      4.78 o 
   1   3   5      738.90      657.40     12.17 o 
   2   3   5      527.47      535.26     14.14 o 
   3   3   5     1774.30     1749.11     37.34 o 
   4   3   5     1105.51     1165.25     43.17 o 
   5   3   5      529.88      573.46     24.50 o 
   6   3   5      539.58      570.23     23.98 o 
   7   3   5       30.41       26.18     24.42 o 
   8   3   5       40.71       23.63     28.73 o 
 -11   4   5        5.36        3.47      6.14 o 
 -10   4   5       17.10       19.90      7.36 o 
  -9   4   5     1491.43     1617.20     54.54 o 
  -8   4   5       16.27       14.11      6.46 o 
  -7   4   5      113.64       95.61      7.72 o 
  -6   4   5     1642.68     1652.67     33.97 o 
  -5   4   5     1585.53     1633.53     44.86 o 
  -4   4   5      932.23      938.86     14.38 o 
  -3   4   5     7287.55     7188.28    160.27 o 
  -2   4   5     1951.78     1881.57     23.97 o 
  -1   4   5        6.41        4.31      4.25 o 
   0   4   5     2599.56     2506.85     44.91 o 
   1   4   5      993.37     1035.95     17.47 o 
   2   4   5      100.79       97.70      6.00 o 
   3   4   5     1379.31     1470.77     40.48 o 
   4   4   5     1633.27     1684.66     68.23 o 
   5   4   5      357.82      365.34     21.65 o 
   6   4   5      195.45      193.27     18.95 o 
   7   4   5      500.31      486.79     44.19 o 
 -11   5   5      208.99      207.64     17.82 o 
 -10   5   5      601.37      597.63     26.11 o 
  -9   5   5        7.93        8.06      5.71 o 
  -8   5   5      152.43      156.56      9.99 o 
  -7   5   5      273.77      281.36     13.69 o 
  -6   5   5      504.28      529.94     17.68 o 
  -5   5   5      154.61      163.12      8.68 o 
  -4   5   5     1175.06     1232.72     26.86 o 
  -3   5   5      749.60      778.92     23.39 o 
  -2   5   5       82.79       96.00      6.29 o 
  -1   5   5     2209.41     2218.09     47.48 o 
   0   5   5     2399.03     2251.68     37.79 o 
   1   5   5        1.53        1.86      2.05 o 
   2   5   5      454.36      454.73     29.43 o 
   3   5   5     2308.52     2360.61     67.06 o 
   4   5   5       16.60       11.99      7.97 o 
   5   5   5      507.06      516.99     38.95 o 
   6   5   5     1408.27     1447.56     73.01 o 
 -11   6   5       39.69       25.81      8.79 o 
 -10   6   5       24.25       27.23     15.77 o 
  -9   6   5       11.24        4.59      4.71 o 
  -8   6   5      470.52      489.71     20.47 o 
  -7   6   5      412.56      427.06     23.86 o 
  -6   6   5      112.47      135.42     12.10 o 
  -5   6   5      346.77      387.52     19.13 o 
  -4   6   5     1898.33     1954.74     56.44 o 
  -3   6   5     1442.32     1473.78     38.11 o 
  -2   6   5      181.20      190.75      9.68 o 
  -1   6   5      535.03      552.11     18.98 o 
   0   6   5      237.39      248.39     10.95 o 
   1   6   5       25.45       29.85      6.66 o 
   2   6   5     1852.62     1838.33     60.44 o 
   3   6   5       56.32       44.32     16.77 o 
   4   6   5      165.14      181.96     15.51 o 
   5   6   5      954.56     1005.52     62.66 o 
 -11   7   5      339.86      353.27     17.64 o 
 -10   7   5       41.06       29.94     14.60 o 
  -9   7   5      187.65      186.06     16.10 o 
  -8   7   5      378.03      396.76     15.09 o 
  -7   7   5      671.48      768.01     38.28 o 
  -6   7   5       58.13       63.72      9.60 o 
  -5   7   5     2395.93     2549.90     52.62 o 
  -4   7   5      163.34      161.43     13.99 o 
  -3   7   5      223.92      207.54     10.87 o 
  -2   7   5      868.44      943.80     26.98 o 
  -1   7   5       91.90       85.05      9.03 o 
   0   7   5       36.04       27.62      6.28 o 
   1   7   5      671.52      667.31     25.31 o 
   2   7   5       39.95       44.93     11.16 o 
   3   7   5        7.90        7.51     11.50 o 
   4   7   5      140.18      140.53     13.43 o 
 -11   8   5        0.98        0.91      3.59 o 
 -10   8   5       77.43       77.04     12.93 o 
  -9   8   5     1009.42     1112.97     46.89 o 
  -8   8   5        8.62        7.64      6.55 o 
  -7   8   5       25.68       31.67     18.95 o 
  -6   8   5      841.80      928.39     43.15 o 
  -5   8   5      390.68      389.34     15.37 o 
  -4   8   5      291.80      313.69     14.04 o 
  -3   8   5     2207.46     2291.50     52.11 o 
  -2   8   5      869.84      796.82     27.07 o 
  -1   8   5      110.39       85.97      7.35 o 
   0   8   5      315.77      320.15     26.85 o 
   1   8   5       28.92       24.96     22.23 o 
   2   8   5       56.84       52.69     11.01 o 
 -10   9   5      848.65      901.24     48.64 o 
  -9   9   5      127.58      129.62     12.56 o 
  -8   9   5        0.40        4.22      5.11 o 
  -7   9   5      643.34      697.39     28.72 o 
  -6   9   5      440.86      443.84     30.20 o 
  -5   9   5        1.20        1.72      4.62 o 
  -4   9   5      682.38      662.84     30.20 o 
  -3   9   5      957.58      887.36     28.82 o 
  -2   9   5      265.92      233.83     16.46 o 
  -1   9   5      933.97      924.59     45.59 o 
   0   9   5      339.44      348.40     17.30 o 
   1   9   5      156.90      159.02     13.63 o 
  -9  10   5       15.26       16.80     18.18 o 
  -8  10   5      331.69      336.74     20.58 o 
  -7  10   5      100.24       84.42     20.03 o 
  -6  10   5        3.41        2.94      5.07 o 
  -5  10   5      140.19      126.55     11.31 o 
  -4  10   5      200.49      194.09     19.04 o 
  -3  10   5      156.50      116.82     10.66 o 
  -2  10   5      674.46      647.35     38.77 o 
  -1  10   5      565.15      503.76     21.16 o 
  -7  11   5        5.44        3.81      4.86 o 
  -6  11   5      215.37      215.27     15.47 o 
  -5  11   5       68.22       63.43     10.15 o 
  -4  11   5      243.05      223.40     13.81 o 
   3 -11   6      466.86      417.99     27.95 o 
   4 -11   6      139.50      120.23     15.62 o 
   5 -11   6       13.33       13.36      9.75 o 
   6 -11   6      246.35      258.20     20.75 o 
   7 -11   6       35.96       24.11     22.76 o 
   0 -10   6       44.36       36.60     44.87 o 
   1 -10   6       34.25       28.76     25.37 o 
   2 -10   6      467.76      434.31     30.85 o 
   3 -10   6      199.12      169.50     17.54 o 
   4 -10   6        0.99        4.09      6.44 o 
   5 -10   6      540.68      591.33     67.23 o 
   6 -10   6       22.68       17.34     12.58 o 
   7 -10   6        3.79        3.94      7.33 o 
   8 -10   6      206.00      241.13     29.53 o 
   9 -10   6       49.29       34.45     14.74 o 
  -2  -9   6      677.33      705.60     33.21 o 
  -1  -9   6       94.38      101.49     19.51 o 
   0  -9   6        0.52        1.96      5.04 o 
   1  -9   6      726.41      824.93     85.52 o 
   2  -9   6      161.06      157.11     16.58 o 
   3  -9   6       24.12       20.96     12.95 o 
   4  -9   6     1729.94     1771.26     81.02 o 
   5  -9   6      416.08      422.34     35.33 o 
   6  -9   6       98.55       92.30     14.50 o 
   7  -9   6      336.33      365.94     49.52 o 
   8  -9   6      592.28      629.16     77.24 o 
   9  -9   6       28.44       20.16     12.97 o 
  10  -9   6        1.65        3.00      5.08 o 
  -3  -8   6      475.55      502.59     42.19 o 
  -1  -8   6        2.61        3.63      3.60 o 
   0  -8   6     1653.74     1718.60     47.57 o 
   1  -8   6     1092.51     1236.20     90.45 o 
   2  -8   6        3.06        5.28      9.62 o 
   3  -8   6      999.72     1030.03     40.08 o 
   4  -8   6     2066.68     2255.57    106.21 o 
   5  -8   6      175.01      199.96     17.05 o 
   6  -8   6      157.71      151.92     16.69 o 
   7  -8   6     1161.51     1225.15     58.24 o 
   8  -8   6       13.64       12.96      7.67 o 
   9  -8   6       63.50       61.16      9.89 o 
  10  -8   6      369.75      359.23     25.12 o 
  -4  -7   6       34.89       33.19     19.87 o 
  -3  -7   6        7.20        9.94     12.82 o 
  -2  -7   6      108.87      115.81     23.82 o 
  -1  -7   6      452.21      459.95     18.15 o 
   0  -7   6      869.11      856.69     40.86 o 
   1  -7   6       83.58       97.71     13.43 o 
   2  -7   6       47.80       55.30     10.18 o 
   3  -7   6     1657.58     1830.59     98.17 o 
   4  -7   6       64.34       56.63      5.44 o 
   5  -7   6       40.16       44.29      7.06 o 
   6  -7   6     2438.69     2463.09     84.99 o 
   7  -7   6        2.89        1.41      5.45 o 
   8  -7   6      179.54      166.85     24.29 o 
   9  -7   6     1122.36     1068.46     52.74 o 
  10  -7   6       12.03       16.89     11.00 o 
  -5  -6   6      107.71       99.32     17.54 o 
  -4  -6   6      222.91      249.95     25.16 o 
  -3  -6   6      305.61      311.75     20.43 o 
  -2  -6   6      116.67      110.92     10.04 o 
  -1  -6   6      481.11      510.52     22.58 o 
   0  -6   6      349.19      342.91     15.18 o 
   1  -6   6      134.80      153.62     10.54 o 
   2  -6   6      201.91      187.93     14.67 o 
   3  -6   6       36.28       41.28      3.63 o 
   4  -6   6      593.73      656.68     21.62 o 
   5  -6   6     4091.40     4296.04    116.33 o 
   6  -6   6      490.84      490.68     16.61 o 
   7  -6   6      208.92      198.61     11.19 o 
   8  -6   6     1959.10     1897.61     86.63 o 
   9  -6   6       84.84       80.53     13.00 o 
  10  -6   6       61.45       59.61     11.26 o 
  11  -6   6      470.45      438.72     33.17 o 
  -6  -5   6      215.01      203.60     18.84 o 
  -5  -5   6     1130.13     1193.57     63.29 o 
  -4  -5   6        3.47        4.65      5.82 o 
  -3  -5   6        8.55        9.96      7.36 o 
  -2  -5   6     1122.62     1187.59     37.13 o 
  -1  -5   6      110.20      104.42     11.27 o 
   0  -5   6      234.01      231.95     13.07 o 
   1  -5   6     1033.66     1122.58     25.35 o 
   2  -5   6       21.00       20.11      2.50 o 
   3  -5   6       38.03       39.22      4.28 o 
   4  -5   6     1582.46     1611.02     44.89 o 
   5  -5   6     1040.49     1012.52     38.11 o 
   6  -5   6      435.81      417.92     16.01 o 
   7  -5   6      893.50      868.52     36.03 o 
   8  -5   6      255.11      253.54     14.53 o 
   9  -5   6      442.68      417.04     28.84 o 
  10  -5   6      239.17      211.34     18.58 o 
  11  -5   6      318.61      304.66     25.20 o 
  -7  -4   6      181.88      188.07     18.15 o 
  -6  -4   6     1472.23     1592.76     96.51 o 
  -5  -4   6      692.73      715.30     20.55 o 
  -4  -4   6      133.75      138.85      7.51 o 
  -3  -4   6     2821.59     2911.66     53.54 o 
  -2  -4   6      198.56      197.82      5.32 o 
  -1  -4   6        9.25       12.93      8.23 o 
   0  -4   6     2685.02     2716.68     41.05 o 
   1  -4   6      232.26      194.44      6.09 o 
   2  -4   6       22.31       26.93      2.70 o 
   3  -4   6     2011.05     1929.78     32.32 o 
   4  -4   6      688.81      717.55     23.71 o 
   5  -4   6      482.75      466.38     20.38 o 
   6  -4   6      421.06      417.62     16.75 o 
   7  -4   6      297.43      325.94     16.51 o 
   8  -4   6     1150.69     1163.85     46.55 o 
   9  -4   6       33.01       35.11     11.03 o 
  10  -4   6      575.13      555.09     35.47 o 
  -8  -3   6       26.70       30.14     13.14 o 
  -7  -3   6      561.39      625.78     45.72 o 
  -6  -3   6      165.88      179.15      9.73 o 
  -5  -3   6      100.58       95.14      6.92 o 
  -4  -3   6     2175.42     2236.98     91.69 o 
  -3  -3   6     1880.69     1831.07     27.11 o 
  -2  -3   6        0.86        5.57      3.06 o 
  -1  -3   6     4735.34     4669.31     31.73 o 
   0  -3   6     1475.38     1421.04     26.04 o 
   1  -3   6      706.62      726.85      8.92 o 
   2  -3   6     2759.46     2742.10     53.17 o 
   3  -3   6     5414.43     5091.68    133.51 o 
   4  -3   6       42.55       46.73      6.26 o 
   5  -3   6      216.62      226.41     11.86 o 
   6  -3   6     1771.28     1709.73     40.98 o 
   7  -3   6       39.74       40.13      7.09 o 
   8  -3   6      125.89      113.42     10.07 o 
   9  -3   6      391.26      392.11     22.54 o 
  10  -3   6       10.72        6.71     13.73 o 
  -9  -2   6      223.91      198.54     20.16 o 
  -8  -2   6      254.33      242.01     18.88 o 
  -7  -2   6       74.70       61.98      8.12 o 
  -6  -2   6      742.73      759.61     21.98 o 
  -5  -2   6      707.42      734.04     18.62 o 
  -4  -2   6      423.76      462.17     18.68 o 
  -3  -2   6      770.50      819.32     19.63 o 
  -2  -2   6     2712.39     2688.58     22.87 o 
  -1  -2   6     5008.70     4924.86     75.46 o 
   0  -2   6        1.37        8.73      3.89 o 
   1  -2   6     1032.66     1027.62     10.94 o 
   2  -2   6     5968.99     5689.84     41.15 o 
   3  -2   6        4.64        8.83      4.63 o 
   4  -2   6      238.26      233.07     12.35 o 
   5  -2   6     2563.17     2534.84     45.51 o 
   6  -2   6      244.21      240.08     12.21 o 
   7  -2   6      285.58      273.69     13.26 o 
   8  -2   6      846.44      864.42     27.20 o 
   9  -2   6       60.28       66.64     11.12 o 
  10  -2   6       16.78       19.02     14.89 o 
  -9  -1   6      299.78      264.64     15.93 o 
  -8  -1   6       69.40       52.25     12.78 o 
  -7  -1   6      146.88      147.72      9.33 o 
  -6  -1   6     1082.82     1084.30     28.94 o 
  -5  -1   6       37.63       37.54      5.58 o 
  -4  -1   6      102.25      104.21      4.69 o 
  -3  -1   6       13.54       18.05      3.75 o 
  -2  -1   6     6140.71     6204.34     99.14 o 
  -1  -1   6     1172.47     1125.25     21.11 o 
   0  -1   6       77.26       73.32      2.60 o 
   1  -1   6     1349.00     1375.34     17.21 o 
   2  -1   6       59.20       72.85      4.91 o 
   3  -1   6      723.84      817.23     18.05 o 
   4  -1   6     4322.65     4248.09     60.35 o 
   5  -1   6      106.07       97.96      8.99 o 
   6  -1   6        5.51        5.02      5.10 o 
   7  -1   6     1549.70     1589.45     38.40 o 
   8  -1   6      112.51      115.31     14.41 o 
   9  -1   6       43.24       40.23     19.44 o 
  10  -1   6      774.09      759.53     35.66 o 
 -10   0   6      360.70      275.60     24.37 o 
  -9   0   6      726.56      707.04     69.61 o 
  -8   0   6        8.69        7.40      4.21 o 
  -7   0   6      593.88      597.11     24.04 o 
  -6   0   6      580.36      614.40     18.48 o 
  -5   0   6      110.07      103.72      5.17 o 
  -4   0   6      178.19      201.85      9.22 o 
  -3   0   6     3124.70     3217.44     43.59 o 
  -2   0   6     1535.13     1771.80     29.55 o 
  -1   0   6      168.00      162.52      7.58 o 
   0   0   6      519.78      449.72      9.14 o 
   1   0   6        0.42        2.34      1.63 o 
   2   0   6     1091.59     1095.72     14.27 o 
   3   0   6     5553.86     5529.21     74.90 o 
   4   0   6      233.91      242.92     12.53 o 
   5   0   6      296.02      325.41     12.99 o 
   6   0   6     2211.51     2167.03     52.97 o 
   7   0   6      213.09      220.94     15.35 o 
   8   0   6      458.77      479.73     30.60 o 
   9   0   6      200.46      181.63     16.28 o 
 -10   1   6      709.80      640.81     54.92 o 
  -9   1   6        1.44        2.33      3.93 o 
  -8   1   6      306.79      305.65     12.66 o 
  -7   1   6     2044.65     2013.89     64.00 o 
  -6   1   6        8.37        8.42      7.01 o 
  -5   1   6      133.62      136.96      5.14 o 
  -4   1   6      674.47      668.48     16.15 o 
  -3   1   6       91.27       75.55      2.74 o 
  -2   1   6      599.63      710.61     18.09 o 
  -1   1   6     5686.88     5378.24     60.54 o 
   0   1   6      278.44      258.01      7.22 o 
   1   1   6        4.08        4.94      2.82 o 
   2   1   6     3580.60     3538.88     35.85 o 
   3   1   6      947.08      958.88     23.00 o 
   4   1   6     1192.52     1252.49     22.07 o 
   5   1   6      493.86      535.45     16.23 o 
   6   1   6     1981.79     2064.13    102.54 o 
   7   1   6     1038.00     1027.15     42.10 o 
   8   1   6       26.72       26.04     26.11 o 
   9   1   6      487.78      509.76     29.98 o 
 -10   2   6        0.58        1.13      4.25 o 
  -9   2   6        0.58        1.19      3.29 o 
  -8   2   6     1703.13     1784.13     44.19 o 
  -7   2   6      154.47      162.61     10.00 o 
  -6   2   6      155.14      158.03      7.74 o 
  -5   2   6     1115.03     1099.45     23.72 o 
  -4   2   6      224.14      201.24      7.29 o 
  -3   2   6      281.64      291.63      8.28 o 
  -2   2   6     2217.19     2132.81     38.52 o 
  -1   2   6     2651.46     2675.84     21.45 o 
   0   2   6        9.21       17.52      4.02 o 
   1   2   6     2757.35     2667.60     45.60 o 
   2   2   6     2473.96     2436.03     30.54 o 
   3   2   6      673.22      688.76     17.22 o 
   4   2   6       14.12       14.92      3.68 o 
   5   2   6     5102.33     5117.23    161.53 o 
   6   2   6      534.80      542.40     26.55 o 
   7   2   6      379.28      391.78     25.85 o 
   8   2   6      464.09      483.88     36.05 o 
 -11   3   6       28.42       28.76     15.22 o 
 -10   3   6      570.41      602.16     27.51 o 
  -9   3   6      461.68      453.05     29.66 o 
  -8   3   6      141.36      134.49      9.29 o 
  -7   3   6      406.96      392.12     15.52 o 
  -6   3   6      686.92      718.31     16.36 o 
  -5   3   6      879.05      845.16     23.77 o 
  -4   3   6      658.59      628.97     23.43 o 
  -3   3   6      243.55      207.49      5.33 o 
  -2   3   6     2137.14     2111.86     29.89 o 
  -1   3   6      778.85      806.02     20.20 o 
   0   3   6      759.43      782.87     14.40 o 
   1   3   6     1660.52     1558.06     49.49 o 
   2   3   6        1.20        4.79      3.27 o 
   3   3   6        6.44        6.56      3.15 o 
   4   3   6     1831.52     1843.25     79.61 o 
   5   3   6        6.16        9.67     10.09 o 
   6   3   6      167.11      158.01     26.82 o 
   7   3   6     1410.52     1424.80     60.87 o 
 -11   4   6       42.97       31.02     14.97 o 
 -10   4   6      100.91       96.50      9.47 o 
  -9   4   6      415.69      445.82     21.07 o 
  -8   4   6     1058.48     1003.95     29.92 o 
  -7   4   6      456.87      432.96     13.97 o 
  -6   4   6     1082.42     1074.74     38.15 o 
  -5   4   6      131.86      123.37      4.72 o 
  -4   4   6       14.60       16.01      2.90 o 
  -3   4   6     1836.29     1761.26     51.96 o 
  -2   4   6      853.03      855.19     20.15 o 
  -1   4   6       73.36       79.26      6.08 o 
   0   4   6     1313.58     1298.64     33.83 o 
   1   4   6        8.87       19.66      8.34 o 
   2   4   6       51.20       47.88      5.14 o 
   3   4   6      267.83      283.41     15.51 o 
   4   4   6        2.33        2.21      5.36 o 
   5   4   6      106.75      106.29     35.10 o 
   6   4   6      863.17      866.96     69.95 o 
 -11   5   6      115.21       96.34     18.39 o 
 -10   5   6      800.35      860.84     74.35 o 
  -9   5   6       49.97       36.49      7.43 o 
  -8   5   6      961.07      916.07     47.99 o 
  -7   5   6     1612.49     1639.43     55.50 o 
  -6   5   6      188.55      183.66      8.59 o 
  -5   5   6       16.92       13.60      9.44 o 
  -4   5   6     5099.15     5379.18     81.93 o 
  -3   5   6      203.47      200.88     11.25 o 
  -2   5   6      267.49      268.91     13.16 o 
  -1   5   6     1370.63     1328.21     25.13 o 
   0   5   6      159.25      136.74      8.63 o 
   1   5   6       54.08       63.69      6.40 o 
   2   5   6      586.55      593.24     32.85 o 
   3   5   6       94.08       88.62     10.80 o 
   4   5   6      135.78      129.07     15.44 o 
   5   5   6      204.16      190.24     18.67 o 
   6   5   6       62.27       63.57     11.75 o 
 -11   6   6      478.50      448.00     34.45 o 
 -10   6   6      149.10      147.73     19.03 o 
  -9   6   6      265.89      249.11     19.38 o 
  -8   6   6     1951.14     2008.92     54.56 o 
  -7   6   6        6.44        7.89      5.27 o 
  -6   6   6       50.39       57.92      7.46 o 
  -5   6   6     5229.59     5313.60     89.85 o 
  -4   6   6       85.53       85.43      8.55 o 
  -3   6   6        0.43        1.28      3.02 o 
  -2   6   6     2225.73     2245.37     42.85 o 
  -1   6   6      144.75      163.75      8.04 o 
   0   6   6       11.77        2.71      3.44 o 
   1   6   6     1487.16     1445.97     34.48 o 
   2   6   6      751.37      743.03     34.04 o 
   3   6   6       85.89       86.23     14.57 o 
   4   6   6      234.07      225.64     16.89 o 
   5   6   6      435.05      448.54     34.34 o 
 -11   7   6        0.20        1.80      6.41 o 
 -10   7   6        0.08        3.69      6.16 o 
  -9   7   6      548.56      548.86     22.08 o 
  -8   7   6       41.06       34.97     18.77 o 
  -7   7   6       10.64       11.77      6.74 o 
  -6   7   6     1401.39     1498.14     42.15 o 
  -5   7   6       13.37       16.96      9.86 o 
  -4   7   6       27.99       27.18      7.08 o 
  -3   7   6     1728.59     1699.53     53.38 o 
  -2   7   6     2748.03     2703.82     80.68 o 
  -1   7   6       12.14       11.52      5.67 o 
   0   7   6     2218.76     2132.05     69.50 o 
   1   7   6     1225.65     1276.57     44.81 o 
   2   7   6        9.01        4.67      6.05 o 
   3   7   6       15.33        6.48     11.20 o 
 -10   8   6      236.27      234.22     35.01 o 
  -9   8   6       60.49       66.15     10.60 o 
  -8   8   6      327.80      330.75     21.70 o 
  -7   8   6      256.08      260.73     19.91 o 
  -6   8   6       10.16       15.82      8.90 o 
  -5   8   6        2.10        2.53      4.37 o 
  -4   8   6      332.02      321.07     14.98 o 
  -3   8   6     1254.77     1231.63     35.20 o 
  -2   8   6      277.10      254.89     14.47 o 
  -1   8   6      106.19      101.15      8.26 o 
   0   8   6      958.67      999.22     73.87 o 
   1   8   6        0.44        0.30      3.79 o 
   2   8   6       17.21       15.51     10.65 o 
 -10   9   6      180.64      157.11     29.11 o 
  -9   9   6      173.05      164.32     12.03 o 
  -8   9   6       31.83       20.67     18.46 o 
  -7   9   6      158.55      173.81     13.57 o 
  -6   9   6       29.08       28.11     14.24 o 
  -5   9   6       36.36       31.56     11.39 o 
  -4   9   6      329.99      326.08     20.49 o 
  -3   9   6      262.96      252.93     19.62 o 
  -2   9   6      132.99      127.03     10.12 o 
  -1   9   6      304.80      299.28     23.04 o 
   0   9   6      230.76      211.70     27.62 o 
  -8  10   6      471.48      501.23     26.69 o 
  -7  10   6       24.31       18.36     14.18 o 
  -6  10   6        9.76        5.33      7.53 o 
  -5  10   6      310.16      307.99     16.10 o 
  -4  10   6       15.27       13.19     11.67 o 
  -3  10   6       18.88       10.83     11.18 o 
  -2  10   6      611.30      613.10     36.79 o 
   4 -11   7       52.33       29.11     29.18 o 
   5 -11   7      246.57      253.28     20.93 o 
   6 -11   7      181.78      184.72     21.36 o 
   1 -10   7      106.20      115.61     17.35 o 
   2 -10   7      288.51      271.10     18.95 o 
   3 -10   7       96.42       86.12     13.30 o 
   4 -10   7      388.43      400.94     23.11 o 
   5 -10   7     1057.95     1081.69     54.79 o 
   6 -10   7       10.29        3.44      7.48 o 
   7 -10   7       33.86       29.61     24.99 o 
   8 -10   7      462.21      446.68     61.51 o 
  -1  -9   7       89.34       79.60     23.25 o 
   0  -9   7      304.07      321.63     30.97 o 
   1  -9   7      242.72      264.40     24.45 o 
   2  -9   7       11.63       16.02     14.33 o 
   3  -9   7      157.02      146.61     13.88 o 
   4  -9   7     1166.97     1183.05     88.14 o 
   5  -9   7        2.21        4.01      5.73 o 
   6  -9   7        0.21        0.17      6.78 o 
   7  -9   7      993.15     1106.71    125.40 o 
   8  -9   7       57.70       64.40     12.71 o 
   9  -9   7        2.26        2.57      7.96 o 
  -3  -8   7       68.79       66.90     16.84 o 
  -2  -8   7       55.45       62.95     24.33 o 
  -1  -8   7        5.15        3.91      4.83 o 
   0  -8   7     1096.04     1210.31     42.24 o 
   1  -8   7        0.44        1.08      4.24 o 
   2  -8   7       67.25       64.39     13.44 o 
   3  -8   7      188.71      207.35     16.63 o 
   4  -8   7      153.33      135.20     14.03 o 
   5  -8   7      198.82      191.38     19.15 o 
   6  -8   7      503.76      544.47     43.02 o 
   7  -8   7      114.72      106.79     11.87 o 
   8  -8   7      106.74      100.48     12.73 o 
   9  -8   7      178.01      183.02     14.81 o 
  10  -8   7      281.29      286.08     17.42 o 
  -4  -7   7     1127.73     1159.65     80.71 o 
  -3  -7   7       41.59       32.14     12.06 o 
  -2  -7   7       90.77       82.55     14.12 o 
  -1  -7   7     2049.17     2074.46     70.39 o 
   0  -7   7        3.54        3.67      4.61 o 
   1  -7   7       82.43       78.05     10.19 o 
   2  -7   7       13.62       18.38      6.91 o 
   3  -7   7      948.41     1007.38     62.81 o 
   4  -7   7       77.41       76.50      6.17 o 
   5  -7   7      264.90      269.38     11.35 o 
   6  -7   7      270.18      270.58     13.16 o 
   7  -7   7       53.92       52.47      7.91 o 
   8  -7   7      512.46      533.13     30.98 o 
   9  -7   7      345.35      339.18     20.40 o 
  10  -7   7        4.72        6.34      6.59 o 
  -5  -6   7     1653.31     1899.45    130.01 o 
  -4  -6   7      264.90      277.80     22.71 o 
  -3  -6   7      285.93      258.98     21.88 o 
  -2  -6   7     1793.44     1793.79     52.22 o 
  -1  -6   7      667.28      696.95     32.35 o 
   0  -6   7       83.37       87.16     13.56 o 
   1  -6   7      706.87      723.11     27.89 o 
   2  -6   7      546.59      578.99     23.50 o 
   3  -6   7        7.07        7.28      3.69 o 
   4  -6   7      260.72      272.72     10.81 o 
   5  -6   7      551.95      574.20     19.22 o 
   6  -6   7      429.49      402.93     20.95 o 
   7  -6   7      504.74      510.08     25.50 o 
   8  -6   7      809.68      818.15     42.88 o 
   9  -6   7       15.24       16.49      8.87 o 
  10  -6   7      117.84       88.87     13.36 o 
  -6  -5   7      491.46      461.13     45.82 o 
  -5  -5   7      242.41      216.98     21.07 o 
  -4  -5   7      778.71      797.69     37.14 o 
  -3  -5   7      469.54      458.40     17.66 o 
  -2  -5   7      670.39      691.42     23.36 o 
  -1  -5   7        2.73        4.84      5.91 o 
   0  -5   7     1364.65     1409.49     43.50 o 
   1  -5   7     1051.83     1014.95     31.82 o 
   2  -5   7        1.34        0.62      1.18 o 
   3  -5   7      774.12      780.05     20.35 o 
   4  -5   7     1193.06     1211.03     32.46 o 
   5  -5   7      104.83      106.12      9.96 o 
   6  -5   7       65.04       64.76      9.14 o 
   7  -5   7     2203.26     2209.90     62.73 o 
   8  -5   7        2.82        4.47      6.27 o 
   9  -5   7        0.47        1.64      5.06 o 
  10  -5   7      715.14      701.88     35.17 o 
  -7  -4   7       69.99       56.51     23.51 o 
  -6  -4   7       90.89       74.67     21.90 o 
  -5  -4   7       29.17       26.91      7.56 o 
  -4  -4   7       36.54       42.86     17.09 o 
  -3  -4   7      332.16      368.03     11.17 o 
  -2  -4   7     1334.20     1317.23     30.44 o 
  -1  -4   7       14.00       11.89      2.16 o 
   0  -4   7     1360.91     1354.27     22.99 o 
   1  -4   7      425.37      448.78     13.70 o 
   2  -4   7      694.78      677.52     17.92 o 
   3  -4   7     2916.30     2866.55     75.84 o 
   4  -4   7       90.96       86.67      7.18 o 
   5  -4   7      303.48      295.80     15.86 o 
   6  -4   7     1594.34     1613.82     35.96 o 
   7  -4   7       70.51       68.41      8.61 o 
   8  -4   7        1.28        1.57      4.09 o 
   9  -4   7      765.28      765.03     34.45 o 
  10  -4   7      222.90      216.80     17.51 o 
  -7  -3   7      297.25      309.43     32.65 o 
  -6  -3   7       11.15       12.74      4.16 o 
  -5  -3   7      283.21      273.66     13.91 o 
  -4  -3   7      359.91      376.20     12.25 o 
  -3  -3   7      511.59      538.40     20.28 o 
  -2  -3   7        3.62        4.51      2.92 o 
  -1  -3   7     2154.62     2126.13     33.23 o 
   0  -3   7     1002.97      964.66     14.98 o 
   1  -3   7      345.83      356.97     11.83 o 
   2  -3   7     2380.57     2398.39     38.36 o 
   3  -3   7       88.69       82.24      5.84 o 
   4  -3   7      817.15      805.70     22.86 o 
   5  -3   7      559.30      564.65     21.96 o 
   6  -3   7       28.12       28.63      6.95 o 
   7  -3   7       72.46       74.99     11.54 o 
   8  -3   7      552.37      542.77     21.80 o 
   9  -3   7      138.09      137.97     16.22 o 
  10  -3   7       16.51        9.78      8.70 o 
  -7  -2   7       30.45       32.25      5.61 o 
  -6  -2   7      405.18      399.94     15.68 o 
  -5  -2   7      383.74      405.13     12.84 o 
  -4  -2   7      939.19     1002.95     42.26 o 
  -3  -2   7        9.41        8.60      3.41 o 
  -2  -2   7     5735.47     5575.45     47.72 o 
  -1  -2   7      713.73      735.17     19.10 o 
   0  -2   7     1482.65     1530.37     26.61 o 
   1  -2   7     2477.33     2481.05     32.59 o 
   2  -2   7      610.85      616.28     15.58 o 
   3  -2   7      982.25     1054.85     22.37 o 
   4  -2   7      170.23      194.88     10.43 o 
   5  -2   7      170.59      158.59      8.66 o 
   6  -2   7      144.53      140.81      9.17 o 
   7  -2   7      182.28      188.68     12.41 o 
   8  -2   7        5.56        8.59      7.09 o 
   9  -2   7       13.95       10.92     23.27 o 
  10  -2   7       79.48       77.67     33.37 o 
  -9  -1   7     1110.05      984.82     69.97 o 
  -8  -1   7       90.90       82.34     12.05 o 
  -7  -1   7        3.81        5.57      4.04 o 
  -6  -1   7     2471.84     2575.65    100.06 o 
  -5  -1   7     2570.74     2685.87     83.66 o 
  -4  -1   7       22.87       23.89      3.07 o 
  -3  -1   7     4502.10     4354.16     45.25 o 
  -2  -1   7     4623.77     4575.62     37.61 o 
  -1  -1   7      486.34      542.52      7.32 o 
   0  -1   7     1876.60     2017.69     16.13 o 
   1  -1   7      809.59      816.23     11.50 o 
   2  -1   7        8.51       14.18      2.43 o 
   3  -1   7     1496.48     1514.85     30.73 o 
   4  -1   7     2267.17     2203.36     43.45 o 
   5  -1   7       96.97       99.11      9.22 o 
   6  -1   7      821.60      819.20     23.34 o 
   7  -1   7      145.32      153.20     13.67 o 
   8  -1   7       22.36       23.67     19.97 o 
   9  -1   7        0.48        2.85      7.47 o 
  -9   0   7        5.20        2.39      3.91 o 
  -8   0   7      337.20      329.49     20.86 o 
  -7   0   7     1211.21     1273.90     39.49 o 
  -6   0   7     1362.21     1364.96     34.04 o 
  -5   0   7      585.06      560.89     20.51 o 
  -4   0   7     1210.04     1260.16     38.08 o 
  -3   0   7     1971.87     1797.25     76.15 o 
  -2   0   7        3.04        1.65      6.78 o 
  -1   0   7     1132.31     1085.40     23.19 o 
   0   0   7     3122.64     2973.84     22.82 o 
   1   0   7      328.83      357.05      8.89 o 
   2   0   7     4860.14     4865.83     69.36 o 
   3   0   7     2205.41     2204.82     54.15 o 
   4   0   7      154.93      174.96     10.49 o 
   5   0   7      392.10      385.44     15.00 o 
   6   0   7     3047.32     3049.66     93.43 o 
   7   0   7      188.15      193.54     20.20 o 
   8   0   7      126.27      109.37     19.18 o 
   9   0   7      496.05      490.23     28.76 o 
 -10   1   7       92.62       78.14     19.24 o 
  -9   1   7      468.31      424.32     35.80 o 
  -8   1   7       43.32       46.65      9.85 o 
  -7   1   7      353.30      348.58     14.75 o 
  -6   1   7     1688.36     1713.37     61.89 o 
  -5   1   7        3.02        6.23      3.53 o 
  -4   1   7      241.10      258.33      7.05 o 
  -3   1   7      212.04      190.72     11.94 o 
  -2   1   7      747.49      753.23     21.20 o 
  -1   1   7     3002.41     2887.55     41.15 o 
   0   1   7      149.78      176.13      5.37 o 
   1   1   7     1003.43     1000.27     14.19 o 
   2   1   7     2887.07     2758.73     39.89 o 
   3   1   7      510.12      552.74     22.24 o 
   4   1   7       32.60       30.04      6.05 o 
   5   1   7     3768.28     3739.35    110.71 o 
   6   1   7       12.43       10.32     17.51 o 
   7   1   7      275.21      274.43     25.18 o 
   8   1   7     1079.32     1146.13     68.96 o 
 -10   2   7       63.33       69.29      9.37 o 
  -9   2   7      145.95      121.89     19.67 o 
  -8   2   7      607.94      634.36     19.68 o 
  -7   2   7      568.34      575.08     20.60 o 
  -6   2   7        1.48        1.45      2.73 o 
  -5   2   7      384.90      355.09     11.27 o 
  -4   2   7      308.63      360.04      9.32 o 
  -3   2   7        1.19        2.45      3.83 o 
  -2   2   7     1743.92     1809.56     42.69 o 
  -1   2   7     1526.01     1451.14     26.53 o 
   0   2   7      648.19      644.52     12.09 o 
   1   2   7     2482.87     2443.28     35.30 o 
   2   2   7       85.78       86.45      9.30 o 
   3   2   7      404.14      423.49     16.65 o 
   4   2   7      522.71      556.21     19.33 o 
   5   2   7      467.97      464.81     20.88 o 
   6   2   7       39.92       40.44     20.13 o 
   7   2   7      778.99      787.88     36.12 o 
   8   2   7      281.74      245.41     20.05 o 
 -10   3   7      113.90      121.96     15.20 o 
  -9   3   7     1071.99     1089.30     45.78 o 
  -8   3   7        3.14        2.95      3.55 o 
  -7   3   7      413.44      395.41     16.38 o 
  -6   3   7     1544.92     1637.07     34.32 o 
  -5   3   7       12.34       16.47      3.33 o 
  -4   3   7      204.79      223.73      5.05 o 
  -3   3   7     2286.29     2198.62     25.77 o 
  -2   3   7      405.76      436.25     11.13 o 
  -1   3   7      468.55      472.60     13.40 o 
   0   3   7      883.41      951.23     26.16 o 
   1   3   7        4.94        9.09      5.22 o 
   2   3   7     1223.79     1256.79     30.81 o 
   3   3   7       14.02       20.18      4.70 o 
   4   3   7      385.23      389.98     20.99 o 
   5   3   7       14.56       16.09     11.55 o 
   6   3   7      392.77      413.63     21.53 o 
   7   3   7      148.62      141.56     17.38 o 
 -10   4   7      450.87      478.36     33.30 o 
  -9   4   7       87.14      113.84     32.35 o 
  -8   4   7      378.07      291.19     12.24 o 
  -7   4   7     1983.72     2055.90     69.11 o 
  -6   4   7      500.96      475.58     14.26 o 
  -5   4   7       20.69       17.99      4.82 o 
  -4   4   7     1201.22     1232.92     20.73 o 
  -3   4   7     5827.80     5714.42     62.17 o 
  -2   4   7      947.45      976.73     16.65 o 
  -1   4   7     1646.21     1584.76     29.25 o 
   0   4   7     1148.74     1182.85     30.73 o 
   1   4   7       16.65       16.23      5.46 o 
   2   4   7      404.01      421.95     12.65 o 
   3   4   7      132.81      121.57     16.00 o 
   4   4   7      178.07      179.59     14.43 o 
   5   4   7      241.44      247.04     16.56 o 
   6   4   7      165.78      163.82     15.72 o 
 -10   5   7       32.78       26.53     11.53 o 
  -9   5   7       29.26       32.72     24.22 o 
  -8   5   7      772.28      771.64     23.47 o 
  -7   5   7     1568.99     1550.77     45.83 o 
  -6   5   7        1.79        3.41      4.49 o 
  -5   5   7     1217.53     1339.36     63.44 o 
  -4   5   7     1928.61     1973.53     53.65 o 
  -3   5   7      565.96      623.84     27.04 o 
  -2   5   7      178.30      184.26      9.74 o 
  -1   5   7     1842.88     1833.72     74.70 o 
   0   5   7      229.96      206.15     10.27 o 
   1   5   7      704.26      732.96     23.72 o 
   2   5   7     1722.38     1770.34    130.79 o 
   3   5   7        0.91        0.77      6.83 o 
   4   5   7      490.27      504.59     29.12 o 
   5   5   7      499.21      476.01     31.74 o 
 -10   6   7      148.67      131.40     33.41 o 
  -9   6   7       97.21      104.75     37.47 o 
  -8   6   7      422.58      351.78     43.50 o 
  -7   6   7      216.40      206.53     10.75 o 
  -6   6   7      148.72      143.61      9.60 o 
  -5   6   7      167.66      170.92      8.43 o 
  -4   6   7       14.01       15.97      7.90 o 
  -3   6   7       15.89       15.14      8.11 o 
  -2   6   7     2126.63     2172.82     42.47 o 
  -1   6   7       70.30       76.41     10.51 o 
   0   6   7       69.12       76.93      7.49 o 
   1   6   7     2879.68     2840.57     76.03 o 
   2   6   7       16.26       13.60      8.82 o 
   3   6   7        0.53        2.45      6.96 o 
   4   6   7      779.69      786.30     45.72 o 
 -10   7   7       87.67      102.39     20.28 o 
  -9   7   7      324.03      322.79     28.40 o 
  -8   7   7      282.39      267.75     32.64 o 
  -7   7   7        7.51        4.92      5.28 o 
  -6   7   7      293.38      311.05     14.74 o 
  -5   7   7       23.85       30.59      6.46 o 
  -4   7   7       32.65       34.03      8.26 o 
  -3   7   7     1339.40     1308.70     36.04 o 
  -2   7   7        5.21        4.94      3.82 o 
  -1   7   7      265.50      214.79     14.50 o 
   0   7   7     2373.66     2238.37     57.69 o 
   1   7   7       17.77       13.91      9.67 o 
   2   7   7      520.88      534.73     24.84 o 
   3   7   7      409.32      438.80     33.35 o 
 -10   8   7      514.52      544.30     34.23 o 
  -9   8   7        9.78        7.83      8.87 o 
  -8   8   7      132.62      139.07     15.50 o 
  -7   8   7     1089.77     1134.08     37.47 o 
  -6   8   7       17.57       16.64      7.83 o 
  -5   8   7       99.14       93.23      8.69 o 
  -4   8   7     1171.30     1166.15     31.95 o 
  -3   8   7       22.49       20.37      7.33 o 
  -2   8   7      540.96      536.37     20.43 o 
  -1   8   7      643.60      589.61     26.70 o 
   0   8   7       33.42       26.93     14.06 o 
   1   8   7      154.66      134.85     17.40 o 
  -9   9   7       21.64       11.25     21.70 o 
  -8   9   7      848.31      905.18     57.51 o 
  -7   9   7       82.33       77.38      9.94 o 
  -6   9   7       69.45       72.28     10.73 o 
  -5   9   7      859.86      822.76     32.88 o 
  -4   9   7      259.85      257.25     14.72 o 
  -3   9   7       13.66       11.77     11.76 o 
  -2   9   7      262.49      264.54     21.52 o 
  -1   9   7      437.07      409.54     21.36 o 
   0   9   7        1.00        0.77      5.09 o 
  -7  10   7       84.52       96.45     15.86 o 
  -6  10   7       37.96       32.44     12.32 o 
  -5  10   7      531.93      537.52     29.34 o 
  -4  10   7        8.53        6.30      5.48 o 
  -3  10   7      444.37      453.70     19.98 o 
   1 -10   8       74.77       72.75     14.30 o 
   2 -10   8       48.01       31.64     29.76 o 
   3 -10   8       17.80       10.65     15.38 o 
   4 -10   8      397.98      435.32     52.71 o 
   5 -10   8       97.06       95.26     13.67 o 
   6 -10   8      146.96      129.14     21.88 o 
   7 -10   8      195.22      196.95     23.21 o 
  -1  -9   8       34.65       36.83     16.20 o 
   0  -9   8      338.65      323.29     28.71 o 
   1  -9   8       47.40       40.78     19.25 o 
   2  -9   8        3.06        5.99      6.67 o 
   3  -9   8      305.57      332.76     22.00 o 
   4  -9   8      201.34      208.06     19.64 o 
   5  -9   8      140.27      123.66     16.93 o 
   6  -9   8      230.55      274.99     28.14 o 
   7  -9   8      374.52      376.51     40.43 o 
   8  -9   8      586.07      545.15     52.20 o 
   9  -9   8       63.87       63.08     16.64 o 
  -2  -8   8       25.85       22.36     26.45 o 
  -1  -8   8     1126.63     1131.51     43.65 o 
   0  -8   8     1206.93     1332.76     57.72 o 
   1  -8   8        3.42        2.71      4.95 o 
   2  -8   8      553.71      519.79     27.16 o 
   3  -8   8      577.55      605.23     41.59 o 
   4  -8   8        0.95        2.11      7.47 o 
   5  -8   8       71.89       76.78     15.49 o 
   6  -8   8     1003.21     1083.41     68.00 o 
   7  -8   8     1054.01     1027.56     49.10 o 
   8  -8   8      329.38      287.72     36.05 o 
   9  -8   8      559.30      560.85     30.02 o 
  -4  -7   8      280.88      283.77     20.08 o 
  -3  -7   8       23.47       17.39     24.45 o 
  -2  -7   8      334.43      332.35     17.49 o 
  -1  -7   8      925.72      948.00     34.96 o 
   0  -7   8      101.22      104.19     10.05 o 
   1  -7   8      250.18      238.00     14.49 o 
   2  -7   8     1742.66     1754.34     58.62 o 
   3  -7   8       26.85       37.61      9.14 o 
   4  -7   8      312.59      291.84     26.78 o 
   5  -7   8     1036.08     1117.61     51.65 o 
   6  -7   8        7.59       12.70      8.74 o 
   7  -7   8      772.41      755.78     30.09 o 
   8  -7   8      763.81      767.34     39.66 o 
   9  -7   8       33.46       25.93     12.27 o 
  10  -7   8       20.37        9.14     13.05 o 
  -5  -6   8      100.26      102.23     14.52 o 
  -4  -6   8      171.71      189.67     23.20 o 
  -3  -6   8       70.13       65.18      8.60 o 
  -2  -6   8      671.89      684.12     27.47 o 
  -1  -6   8       55.88       50.03     13.83 o 
   0  -6   8        0.18        2.22      4.72 o 
   1  -6   8      755.70      784.90     26.92 o 
   2  -6   8      153.47      149.51     15.33 o 
   3  -6   8       81.13       77.37      5.36 o 
   4  -6   8     1705.71     1737.63     49.82 o 
   5  -6   8      749.94      744.38     24.55 o 
   6  -6   8       63.76       62.14      8.74 o 
   7  -6   8      661.62      620.46     30.28 o 
   8  -6   8       51.03       48.94      9.79 o 
   9  -6   8        5.33        7.67      6.41 o 
  10  -6   8      641.78      585.97     23.66 o 
  -5  -5   8       53.86       57.65     11.65 o 
  -4  -5   8      112.45      111.80      9.69 o 
  -3  -5   8      490.17      495.45     24.87 o 
  -2  -5   8        3.93        6.85      7.47 o 
  -1  -5   8      283.28      278.44     13.85 o 
   0  -5   8      855.73      844.06     26.78 o 
   1  -5   8       24.51       26.83     12.33 o 
   2  -5   8      103.05       99.87      6.19 o 
   3  -5   8     1600.56     1688.43     68.74 o 
   4  -5   8       27.32       24.55      4.98 o 
   5  -5   8      275.55      269.64     14.59 o 
   6  -5   8      506.56      492.54     19.57 o 
   7  -5   8      274.16      258.32     14.13 o 
   8  -5   8       61.04       65.17      9.92 o 
   9  -5   8      319.65      289.38     20.52 o 
  10  -5   8       42.85       38.41     10.38 o 
  -5  -4   8      234.47      231.00     17.88 o 
  -4  -4   8      565.48      627.29     18.92 o 
  -3  -4   8      178.86      171.00     10.67 o 
  -2  -4   8       72.47       68.72      4.78 o 
  -1  -4   8     2313.00     2531.55    139.83 o 
   0  -4   8      223.78      220.78     10.16 o 
   1  -4   8      330.26      318.57      9.99 o 
   2  -4   8      555.91      532.36     15.77 o 
   3  -4   8      112.73      108.59      6.86 o 
   4  -4   8      881.53      878.62     27.43 o 
   5  -4   8      324.87      336.40     14.40 o 
   6  -4   8     1096.72     1121.88     39.16 o 
   7  -4   8      182.33      199.49     13.48 o 
   8  -4   8      165.33      158.32     12.07 o 
   9  -4   8      329.16      307.45     22.83 o 
  10  -4   8       22.54       24.03     11.35 o 
  -6  -3   8      137.23      128.79     11.19 o 
  -5  -3   8     1316.81     1311.67     44.84 o 
  -4  -3   8       37.94       33.14      9.19 o 
  -3  -3   8      605.77      640.60     33.32 o 
  -2  -3   8     1425.97     1453.63     42.99 o 
  -1  -3   8     2084.87     1945.74     41.92 o 
   0  -3   8      595.15      590.00     13.45 o 
   1  -3   8     2434.81     2383.07     28.18 o 
   2  -3   8     2216.02     2239.97     60.43 o 
   3  -3   8      234.34      228.50     12.19 o 
   4  -3   8       37.90       38.22      5.83 o 
   5  -3   8     1753.35     1859.37     41.10 o 
   6  -3   8      514.15      532.12     22.55 o 
   7  -3   8      107.74      109.71     11.15 o 
   8  -3   8     1364.53     1400.20     44.61 o 
   9  -3   8        2.01        5.59      7.63 o 
  -7  -2   8      206.13      200.48     11.74 o 
  -6  -2   8     1158.84     1176.03     28.67 o 
  -5  -2   8      533.76      559.98     35.44 o 
  -4  -2   8       57.92       58.46      5.40 o 
  -3  -2   8      591.20      603.36     14.41 o 
  -2  -2   8     1637.61     1619.02     20.81 o 
  -1  -2   8      233.36      246.15      6.77 o 
   0  -2   8     1878.13     2092.04     25.25 o 
   1  -2   8     2135.65     2126.28     31.74 o 
   2  -2   8        5.08        6.14      5.82 o 
   3  -2   8       35.15       22.90      4.47 o 
   4  -2   8     3646.73     3638.52     81.47 o 
   5  -2   8      148.82      155.46     13.59 o 
   6  -2   8       20.64       19.52      8.67 o 
   7  -2   8     1657.18     1770.31     42.98 o 
   8  -2   8       15.77       16.90     10.27 o 
   9  -2   8        0.21        2.46      9.01 o 
  -9  -1   8       19.35       16.37      6.63 o 
  -8  -1   8      311.54      284.03     20.98 o 
  -7  -1   8      374.19      370.05     30.10 o 
  -6  -1   8      879.44      901.25     30.07 o 
  -5  -1   8      387.76      375.56     11.68 o 
  -4  -1   8      187.42      178.92      6.98 o 
  -3  -1   8      675.37      629.13     21.54 o 
  -2  -1   8        2.71        5.07      2.33 o 
  -1  -1   8       29.87       26.51      3.91 o 
   0  -1   8       73.64       69.03      3.79 o 
   1  -1   8       62.75       55.65      3.74 o 
   2  -1   8      369.87      390.21     15.35 o 
   3  -1   8     2487.64     2372.46     44.06 o 
   4  -1   8      109.66       99.01      7.79 o 
   5  -1   8        1.80        3.93      4.29 o 
   6  -1   8     2139.54     2264.78     79.96 o 
   7  -1   8      489.30      503.61     20.11 o 
   8  -1   8      407.82      401.96     22.07 o 
   9  -1   8      681.44      678.67     29.05 o 
  -9   0   8        1.74        1.87      5.84 o 
  -8   0   8        8.23        3.78      6.33 o 
  -7   0   8      874.54      863.09     34.40 o 
  -6   0   8       46.80       46.49      5.78 o 
  -5   0   8       43.27       39.38      4.69 o 
  -4   0   8      852.24      897.50     27.03 o 
  -3   0   8        0.71        2.61      3.95 o 
  -2   0   8        2.22        1.60      4.43 o 
  -1   0   8      348.31      305.22     13.60 o 
   0   0   8      175.57      179.04      5.12 o 
   1   0   8        2.49        4.01      2.27 o 
   2   0   8     1453.11     1499.07     27.48 o 
   3   0   8       74.70       89.06      7.45 o 
   4   0   8      101.59       95.21      9.36 o 
   5   0   8      892.55      886.87     32.73 o 
   6   0   8      529.10      547.04     19.33 o 
   7   0   8     1713.38     1760.85     68.63 o 
   8   0   8     1112.33     1124.52     64.41 o 
  -9   1   8        0.65        0.83      3.50 o 
  -8   1   8     1594.99     1621.67     65.14 o 
  -7   1   8       93.81       97.28     10.28 o 
  -6   1   8        3.04        4.12      6.92 o 
  -5   1   8     1396.27     1365.58     26.66 o 
  -4   1   8      263.77      250.66     15.73 o 
  -3   1   8       46.98       38.70      8.12 o 
  -2   1   8     2817.93     2800.90     57.89 o 
  -1   1   8      737.23      784.04     21.61 o 
   0   1   8      270.23      272.10      8.22 o 
   1   1   8     3811.95     3798.29     42.24 o 
   2   1   8      758.43      787.85     20.86 o 
   3   1   8      177.03      182.05     10.26 o 
   4   1   8       95.83       91.61     16.98 o 
   5   1   8       67.29       61.24     10.16 o 
   6   1   8      530.07      542.44     28.57 o 
   7   1   8      276.39      264.46     25.55 o 
   8   1   8      501.64      512.73     25.26 o 
 -10   2   8       41.93       22.97     21.63 o 
  -9   2   8      388.83      388.07     24.38 o 
  -8   2   8       99.62      112.34     12.66 o 
  -7   2   8       10.69        7.51     14.73 o 
  -6   2   8     3078.92     3064.54     58.86 o 
  -5   2   8      411.63      446.92     20.82 o 
  -4   2   8        7.44        6.37      5.52 o 
  -3   2   8     3144.04     3121.16     96.86 o 
  -2   2   8     2426.18     2477.73     64.81 o 
  -1   2   8      441.58      473.58     12.05 o 
   0   2   8     1985.66     1925.32     25.05 o 
   1   2   8     1957.31     1982.23     47.95 o 
   2   2   8       95.20      100.30     11.69 o 
   3   2   8      299.28      296.05     12.26 o 
   4   2   8     1729.45     1806.33     56.94 o 
   5   2   8      147.66      136.82     12.67 o 
   6   2   8       52.35       40.64     32.02 o 
   7   2   8      789.96      779.64     47.92 o 
 -10   3   8       29.59       10.24     10.27 o 
  -9   3   8       10.13       14.07     11.41 o 
  -8   3   8      276.87      284.55     19.70 o 
  -7   3   8      997.36      972.66     40.39 o 
  -6   3   8       23.32       14.27      6.69 o 
  -5   3   8      345.69      376.09     11.64 o 
  -4   3   8      779.55      822.85     19.82 o 
  -3   3   8     6708.59     6748.58    103.77 o 
  -2   3   8      675.51      666.83     18.07 o 
  -1   3   8      282.34      290.45      9.70 o 
   0   3   8     2166.70     2282.15     77.47 o 
   1   3   8      118.98      113.63      8.04 o 
   2   3   8      524.42      522.33     16.82 o 
   3   3   8     2424.10     2518.62     78.53 o 
   4   3   8      344.37      329.05     23.33 o 
   5   3   8      124.13      118.75     15.36 o 
   6   3   8      993.61      981.37     56.87 o 
 -10   4   8       81.95       88.88     24.19 o 
  -9   4   8      114.13      108.32     36.65 o 
  -8   4   8       76.73       72.23     16.87 o 
  -7   4   8      360.03      353.62     26.09 o 
  -6   4   8     1086.44     1049.86     36.57 o 
  -5   4   8       92.39       77.14      5.30 o 
  -4   4   8     1271.85     1302.34     38.09 o 
  -3   4   8     1349.41     1300.27     26.09 o 
  -2   4   8        2.52        5.53      3.07 o 
  -1   4   8     1299.50     1324.07     33.54 o 
   0   4   8        6.63        7.08      4.46 o 
   1   4   8        8.36        4.09      4.13 o 
   2   4   8      570.24      608.33     18.99 o 
   3   4   8       19.34       22.76     17.97 o 
   4   4   8        0.97        1.91      7.80 o 
   5   4   8     1171.79     1262.85     47.37 o 
   6   4   8      267.73      284.38     27.83 o 
 -10   5   8       75.86       82.92     17.40 o 
  -9   5   8      231.82      199.81     17.61 o 
  -8   5   8     1904.56     1771.63     88.24 o 
  -7   5   8        6.33       16.20     13.21 o 
  -6   5   8       18.30       14.88      6.82 o 
  -5   5   8       41.86       40.16      5.79 o 
  -4   5   8      703.76      736.08     33.68 o 
  -3   5   8       30.18       23.61      7.39 o 
  -2   5   8      140.83      150.38      9.05 o 
  -1   5   8        0.73        2.06      2.59 o 
   0   5   8      555.48      552.50     17.03 o 
   1   5   8      842.53      821.17     23.61 o 
   2   5   8       32.16       30.53      8.19 o 
   3   5   8      142.24      160.35     15.26 o 
   4   5   8      183.20      171.28     18.07 o 
   5   5   8      419.69      438.89     23.13 o 
 -10   6   8       27.09       21.55     25.70 o 
  -9   6   8     1055.86     1125.40     49.14 o 
  -8   6   8      173.37      135.58     19.93 o 
  -7   6   8        0.02       -0.04      4.96 o 
  -6   6   8      881.67      909.53     37.36 o 
  -5   6   8       16.56       26.24      6.67 o 
  -4   6   8      412.29      387.97     15.85 o 
  -3   6   8      447.11      455.93     18.40 o 
  -2   6   8      131.37      134.27      9.26 o 
  -1   6   8      102.08       89.02      9.02 o 
   0   6   8     1770.68     1708.41     44.63 o 
   1   6   8      190.93      185.66     14.67 o 
   2   6   8      598.69      646.99     31.70 o 
   3   6   8        6.19        6.39      9.07 o 
   4   6   8      278.51      291.67     19.61 o 
 -10   7   8      312.76      318.18     27.95 o 
  -9   7   8       60.28       65.73     25.08 o 
  -8   7   8       11.64       14.98     11.51 o 
  -7   7   8     1348.45     1425.87     73.12 o 
  -6   7   8      382.22      368.48     21.84 o 
  -5   7   8      112.45      110.72     11.75 o 
  -4   7   8     1626.08     1629.62     41.19 o 
  -3   7   8      925.33      930.12     26.44 o 
  -2   7   8        5.11        1.90      2.79 o 
  -1   7   8     1156.10     1149.72     32.39 o 
   0   7   8     1160.63     1177.64     53.26 o 
   1   7   8      138.12      132.89     14.00 o 
   2   7   8      178.93      173.79     19.57 o 
  -9   8   8       46.69       33.24     31.90 o 
  -8   8   8      511.62      478.83     47.67 o 
  -7   8   8      487.76      484.35     28.75 o 
  -6   8   8       28.06       30.35     22.06 o 
  -5   8   8      805.74      745.31     28.94 o 
  -4   8   8     1237.92     1218.81     40.84 o 
  -3   8   8       83.54       84.91      8.15 o 
  -2   8   8      128.26      126.99     10.57 o 
  -1   8   8     1141.49     1130.85     48.70 o 
   1   8   8       78.91       77.00     12.59 o 
  -8   9   8      427.04      395.98     37.97 o 
  -7   9   8      240.27      230.22     22.06 o 
  -6   9   8        6.85        6.96      6.86 o 
  -5   9   8      891.61      862.36     59.84 o 
  -4   9   8      157.47      152.09     10.78 o 
  -3   9   8       21.42       11.01     11.69 o 
  -2   9   8      840.03      858.69     49.11 o 
  -1   9   8       30.50       27.12      7.85 o 
  -6  10   8      834.67      794.10     39.79 o 
  -5  10   8       81.67       80.70     13.90 o 
   2 -10   9        0.43        0.73      5.10 o 
   3 -10   9      148.66      150.90     20.21 o 
   4 -10   9       96.76      119.05     16.41 o 
   5 -10   9      110.70       92.84     13.34 o 
   6 -10   9        2.11        2.37      5.11 o 
   0  -9   9      795.93      763.69     27.70 o 
   1  -9   9       21.79        9.45      9.77 o 
   2  -9   9      225.35      214.45     31.34 o 
   3  -9   9      311.39      338.27     34.06 o 
   4  -9   9      179.93      152.88     16.47 o 
   5  -9   9       23.97        8.08     11.56 o 
   6  -9   9      218.69      228.70     26.21 o 
   7  -9   9        9.39       12.33     12.86 o 
   8  -9   9       20.01        9.23     14.10 o 
  -2  -8   9        0.17        2.63      6.47 o 
  -1  -8   9     1017.63     1035.10     55.65 o 
   0  -8   9       81.28       78.00     13.31 o 
   1  -8   9        9.90        8.90      8.03 o 
   2  -8   9      623.30      621.72     33.26 o 
   3  -8   9       13.21       12.03      8.49 o 
   4  -8   9       49.52       45.34     12.45 o 
   5  -8   9      427.49      486.00     44.27 o 
   6  -8   9       40.89       46.55     12.10 o 
   7  -8   9        3.98       11.92      8.76 o 
   8  -8   9       56.48       71.77     16.78 o 
   9  -8   9      359.46      322.46     25.56 o 
  -3  -7   9        1.01        2.84      6.16 o 
  -2  -7   9     1030.25     1061.19     35.56 o 
  -1  -7   9       25.14       27.25     12.15 o 
   0  -7   9      145.23      148.91     16.73 o 
   1  -7   9      561.33      540.80     45.85 o 
   2  -7   9        2.77        3.94      7.83 o 
   3  -7   9      289.92      286.03     15.77 o 
   4  -7   9      615.28      618.94     31.38 o 
   5  -7   9      545.79      552.10     31.74 o 
   6  -7   9        1.43        0.20      7.33 o 
   7  -7   9        4.62        5.52      6.99 o 
   8  -7   9     1059.35      962.19     39.70 o 
   9  -7   9       80.03       83.59     10.01 o 
  -3  -6   9      698.32      677.01     38.83 o 
  -2  -6   9      282.69      271.80     23.76 o 
  -1  -6   9      111.12      112.12     10.38 o 
   0  -6   9     1022.39     1042.20     38.69 o 
   1  -6   9      828.98      855.18     34.83 o 
   2  -6   9      133.81      131.74     10.28 o 
   3  -6   9      909.12      862.69     39.04 o 
   4  -6   9     1181.45     1145.93     33.60 o 
   5  -6   9       76.69       68.05      8.38 o 
   6  -6   9        7.48       10.13     11.73 o 
   7  -6   9      496.01      446.57     36.49 o 
   8  -6   9       38.28       36.66     10.47 o 
   9  -6   9       54.35       52.57      9.63 o 
  -4  -5   9      588.88      554.12     42.91 o 
  -3  -5   9      368.15      357.87     32.85 o 
  -2  -5   9        7.38        6.45      5.44 o 
  -1  -5   9      787.64      775.12     29.06 o 
   0  -5   9     1746.53     1593.51    118.87 o 
   1  -5   9        2.99        2.59      3.83 o 
   2  -5   9      638.16      601.21     22.71 o 
   3  -5   9     1752.05     1710.94     41.24 o 
   4  -5   9       60.42       50.25      6.73 o 
   5  -5   9      159.51      153.87      9.43 o 
   6  -5   9      908.74      909.76     37.38 o 
   7  -5   9       36.83       31.65     17.67 o 
   8  -5   9       15.14       15.34      8.94 o 
   9  -5   9      401.65      403.83     20.00 o 
  -5  -4   9       59.27       65.74     14.50 o 
  -4  -4   9       15.02       20.12      8.63 o 
  -3  -4   9      151.17      136.03      9.12 o 
  -2  -4   9        3.95        2.83      5.06 o 
  -1  -4   9     1793.35     1619.33    118.71 o 
   0  -4   9        9.39       11.53      5.55 o 
   1  -4   9        7.21       10.10      6.29 o 
   2  -4   9     1656.16     1720.24     33.34 o 
   3  -4   9        5.09        4.78      3.55 o 
   4  -4   9      205.94      203.76     10.56 o 
   5  -4   9     2601.95     2581.07     84.21 o 
   6  -4   9       91.85       91.56      9.74 o 
   7  -4   9       23.38       17.79      6.87 o 
   8  -4   9     1046.04     1059.44     45.26 o 
   9  -4   9       75.11       67.85     11.17 o 
  -6  -3   9       87.54       81.72     12.15 o 
  -5  -3   9      295.72      278.79     46.08 o 
  -4  -3   9      172.58      158.07     15.31 o 
  -3  -3   9      690.08      714.81     35.65 o 
  -2  -3   9     1384.32     1364.93     67.68 o 
  -1  -3   9        5.40        6.47      3.37 o 
   0  -3   9       60.13       59.36      4.33 o 
   1  -3   9     1943.97     2042.43     44.65 o 
   2  -3   9      228.92      253.54     10.88 o 
   3  -3   9      186.46      195.60     10.93 o 
   4  -3   9      725.21      749.92     23.72 o 
   5  -3   9      104.13       99.76     12.87 o 
   6  -3   9      111.99      109.05      9.92 o 
   7  -3   9     1601.98     1583.46     49.81 o 
   8  -3   9      425.76      421.75     17.08 o 
   9  -3   9        8.19        3.01      8.04 o 
  -7  -2   9       74.81       59.98     12.51 o 
  -6  -2   9     2020.66     2231.21     85.71 o 
  -5  -2   9        4.07        5.20      6.96 o 
  -4  -2   9      708.23      682.94     26.53 o 
  -3  -2   9     1455.06     1359.99     28.65 o 
  -2  -2   9       35.56       30.80      4.36 o 
  -1  -2   9      302.79      296.98      7.97 o 
   0  -2   9      932.18      990.46     15.96 o 
   1  -2   9        2.73        2.93      2.12 o 
   2  -2   9     1156.22     1208.69     26.48 o 
   3  -2   9      449.56      437.66     16.94 o 
   4  -2   9        7.61        9.46      6.86 o 
   5  -2   9      101.38      101.48      8.81 o 
   6  -2   9       38.25       40.54      7.12 o 
   7  -2   9      955.12      983.18     30.58 o 
   8  -2   9       35.60       34.20     10.72 o 
   9  -2   9       26.30       16.08     13.50 o 
  -8  -1   9       45.66       35.19     12.72 o 
  -7  -1   9     2086.76     2196.24    117.28 o 
  -6  -1   9      831.46      875.16     36.12 o 
  -5  -1   9        7.61        8.40      7.16 o 
  -4  -1   9     3221.89     3214.07     90.01 o 
  -3  -1   9      355.65      339.07      8.52 o 
  -2  -1   9      431.29      450.86     21.51 o 
  -1  -1   9      543.14      526.79     14.27 o 
   0  -1   9      606.99      631.12     17.15 o 
   1  -1   9      606.02      614.22     22.59 o 
   2  -1   9      963.37     1035.42     25.87 o 
   3  -1   9      892.51      946.70     25.91 o 
   4  -1   9        1.68        4.27      5.14 o 
   5  -1   9       66.28       62.56      8.70 o 
   6  -1   9      864.77      916.18     26.03 o 
   7  -1   9      236.19      227.69     19.27 o 
   8  -1   9        0.44       -0.32      7.72 o 
  -9   0   9       47.47       39.08      6.79 o 
  -8   0   9      628.53      621.86     29.15 o 
  -7   0   9      492.46      490.67     41.88 o 
  -6   0   9        9.99       11.49      9.67 o 
  -5   0   9     1801.55     1882.19     76.73 o 
  -4   0   9     1200.61     1166.42     43.14 o 
  -3   0   9        5.13        5.27      8.86 o 
  -2   0   9     1284.97     1414.56     64.46 o 
  -1   0   9     4073.52     4030.26    179.29 o 
   0   0   9       45.13       44.37      2.77 o 
   1   0   9     1693.09     1671.21     26.21 o 
   2   0   9     3132.38     3108.67     73.82 o 
   3   0   9        9.65        8.69      5.84 o 
   4   0   9      144.37      149.23      9.46 o 
   5   0   9      304.37      331.33     17.43 o 
   6   0   9       10.00        9.32      8.60 o 
   7   0   9        1.60        2.39      7.51 o 
   8   0   9      439.16      469.38     32.22 o 
  -9   1   9       20.72       19.09     20.80 o 
  -8   1   9      147.74      134.84     18.78 o 
  -7   1   9      158.33      145.07     13.86 o 
  -6   1   9      396.10      378.99     23.58 o 
  -5   1   9      365.64      396.76     21.63 o 
  -4   1   9        3.17        3.80      4.15 o 
  -3   1   9      460.34      442.32     22.92 o 
  -2   1   9     3644.30     3739.70    159.89 o 
  -1   1   9      197.69      231.34     20.07 o 
   0   1   9      267.93      290.15      9.78 o 
   1   1   9     3071.05     3138.15     66.65 o 
   2   1   9       63.02       64.46      8.67 o 
   3   1   9      178.11      168.97     17.20 o 
   4   1   9     1151.97     1197.74     42.67 o 
   5   1   9       72.93       65.00     12.71 o 
   6   1   9       13.83       10.36      8.92 o 
   7   1   9     1003.04     1028.91     60.99 o 
  -9   2   9       28.51       21.17     24.74 o 
  -8   2   9      132.73      124.15     13.39 o 
  -7   2   9       27.80       14.96     12.75 o 
  -6   2   9      186.45      226.12     14.78 o 
  -5   2   9       42.95       61.81     10.37 o 
  -4   2   9        2.28        1.17      6.41 o 
  -3   2   9     1024.99     1021.83     41.08 o 
  -2   2   9      136.81      116.02     14.80 o 
  -1   2   9     1762.27     1792.10     32.80 o 
   0   2   9     2573.72     2633.05     48.96 o 
   1   2   9        6.39       11.31      6.78 o 
   2   2   9        3.98        5.89      4.67 o 
   3   2   9     1686.25     1787.54     62.28 o 
   4   2   9      222.92      206.85     12.03 o 
   5   2   9        0.76        2.40      6.02 o 
   6   2   9     1148.21     1195.34     47.54 o 
   7   2   9      395.70      366.49     21.91 o 
 -10   3   9      336.34      343.82     32.03 o 
  -9   3   9       70.08       71.05     25.87 o 
  -8   3   9       13.38        7.04     13.80 o 
  -7   3   9      529.94      548.52     25.38 o 
  -6   3   9       19.03       19.42     10.89 o 
  -5   3   9      108.10       96.73     13.78 o 
  -4   3   9     1524.64     1555.25     42.60 o 
  -3   3   9        9.18       10.61      5.33 o 
  -2   3   9     1076.17     1160.50     22.39 o 
  -1   3   9      924.56      951.94     21.92 o 
   0   3   9      140.45      143.68      7.99 o 
   1   3   9      407.67      410.23     15.06 o 
   2   3   9      557.19      592.78     19.04 o 
   3   3   9      717.51      719.54     19.19 o 
   4   3   9      296.01      294.59     29.84 o 
   5   3   9      206.73      212.28     19.68 o 
   6   3   9      197.08      170.68     18.72 o 
 -10   4   9        0.46        2.04      3.46 o 
  -9   4   9       41.90       43.50     25.57 o 
  -8   4   9     1416.70     1464.82     62.38 o 
  -7   4   9      331.07      313.09     23.35 o 
  -6   4   9       92.55       73.38     12.16 o 
  -5   4   9     1476.56     1497.47     63.26 o 
  -4   4   9      206.62      218.72     17.60 o 
  -3   4   9       33.01       35.01      4.92 o 
  -2   4   9      123.84      136.78      7.84 o 
  -1   4   9     1279.33     1285.24     27.16 o 
   0   4   9     1093.09     1101.99     37.07 o 
   1   4   9      206.27      217.20     11.06 o 
   2   4   9     1511.01     1447.18     39.28 o 
   3   4   9      185.48      172.09     17.56 o 
   4   4   9       65.35       62.20     10.68 o 
   5   4   9      427.16      443.84     31.03 o 
 -10   5   9        2.94        1.87      6.24 o 
  -9   5   9      864.46      843.25     49.71 o 
  -8   5   9      610.73      581.31     30.01 o 
  -7   5   9      128.91       95.16     12.79 o 
  -6   5   9      435.49      444.60     29.04 o 
  -5   5   9      722.98      718.71     34.95 o 
  -4   5   9        2.83        2.47      3.58 o 
  -3   5   9      716.50      751.86     21.46 o 
  -2   5   9     1381.63     1404.63     45.29 o 
  -1   5   9       32.77       26.66      9.67 o 
   0   5   9       92.75       87.39      6.86 o 
   1   5   9     2255.33     2130.55     61.04 o 
   2   5   9      106.89       91.18     11.15 o 
   3   5   9      130.13      127.40     13.68 o 
   4   5   9     1094.24     1094.58     57.17 o 
  -9   6   9      301.23      279.82     29.50 o 
  -8   6   9      146.92      154.73     18.46 o 
  -7   6   9      106.18      117.12     13.41 o 
  -6   6   9      165.41      157.47     19.97 o 
  -5   6   9      184.54      166.07     16.79 o 
  -4   6   9      263.86      262.70     15.96 o 
  -3   6   9     1188.86     1224.24     65.87 o 
  -2   6   9       89.50       87.90      8.95 o 
  -1   6   9      401.52      380.37     18.61 o 
   0   6   9     2074.43     2051.96     50.50 o 
   1   6   9       26.83       17.31     11.40 o 
   2   6   9        3.81        5.27      7.62 o 
   3   6   9      488.82      464.81     29.69 o 
  -9   7   9        0.48        1.35      7.08 o 
  -8   7   9        6.84        4.19     10.89 o 
  -7   7   9      634.46      659.86     39.24 o 
  -6   7   9      136.33      123.50     14.55 o 
  -5   7   9        9.07        5.38      7.22 o 
  -4   7   9      489.67      440.46     40.53 o 
  -3   7   9        6.80        3.69      4.09 o 
  -2   7   9        0.05        1.61      4.02 o 
  -1   7   9      398.47      370.03     19.85 o 
   0   7   9        0.76        2.13      5.03 o 
   1   7   9       78.31       65.36     14.46 o 
   2   7   9      281.80      263.47     21.53 o 
  -8   8   9     1251.99     1331.98     99.93 o 
  -7   8   9        4.22        2.54      9.23 o 
  -6   8   9        0.41        3.24      6.61 o 
  -5   8   9      575.42      561.91     28.46 o 
  -4   8   9       86.74       94.27     13.73 o 
  -3   8   9      380.34      379.50     26.25 o 
  -2   8   9      100.01       93.60      9.11 o 
  -1   8   9        6.96        6.91      8.21 o 
   0   8   9       50.45       41.00     11.83 o 
  -7   9   9       63.46       58.05     35.30 o 
  -6   9   9      851.66      808.31     68.39 o 
  -5   9   9      198.43      181.06     20.63 o 
  -4   9   9       24.89       18.01     18.49 o 
  -3   9   9      184.79      149.40     14.53 o 
  -2   9   9      411.36      370.16     65.58 o 
   1  -9  10        2.09        4.00      4.75 o 
   2  -9  10      349.30      370.20     24.72 o 
   3  -9  10       15.07        5.55     24.23 o 
   4  -9  10      470.80      461.90     34.23 o 
   5  -9  10      174.57      152.19     30.65 o 
   6  -9  10        4.34        3.75      9.82 o 
   7  -9  10       94.25       88.63     14.98 o 
  -1  -8  10      256.61      230.47     19.50 o 
   0  -8  10       46.67       46.18     11.16 o 
   1  -8  10      178.31      190.56     19.20 o 
   2  -8  10      189.05      196.39     18.12 o 
   3  -8  10      222.76      185.05     16.41 o 
   4  -8  10      384.82      369.46     20.31 o 
   5  -8  10      224.04      247.31     33.38 o 
   6  -8  10      120.84      127.24     18.86 o 
   7  -8  10       20.62       14.35      9.49 o 
   8  -8  10      362.87      358.00     26.85 o 
  -2  -7  10      350.54      363.07     35.85 o 
  -1  -7  10       48.28       57.11     10.14 o 
   0  -7  10      140.33      132.76     11.32 o 
   1  -7  10     1241.71     1227.38     54.49 o 
   2  -7  10       35.64       27.63     19.47 o 
   3  -7  10       56.24       60.54     16.59 o 
   4  -7  10     1464.10     1481.84     59.32 o 
   5  -7  10        0.73        1.62      6.28 o 
   6  -7  10       14.00       14.49     11.28 o 
   7  -7  10      824.72      766.51     43.98 o 
   8  -7  10       19.99       16.53     19.13 o 
  -3  -6  10      153.42      138.50     52.72 o 
  -2  -6  10       61.53       62.09      8.85 o 
  -1  -6  10      314.69      305.79     28.49 o 
   0  -6  10     1610.93     1565.63     51.87 o 
   1  -6  10        3.77        2.09      5.80 o 
   2  -6  10        7.37       14.00      8.73 o 
   3  -6  10     1423.03     1434.49     49.47 o 
   4  -6  10      351.70      333.55     20.64 o 
   5  -6  10        6.20        8.17      5.10 o 
   6  -6  10      476.94      458.25     28.87 o 
   7  -6  10       58.75       55.01     11.31 o 
   8  -6  10       42.29       38.75     10.05 o 
   9  -6  10      377.41      376.59     31.98 o 
  -4  -5  10      393.43      350.59     52.50 o 
  -3  -5  10      116.03      109.79     19.44 o 
  -2  -5  10       52.33       44.91     11.88 o 
  -1  -5  10        9.95       10.23      8.46 o 
   0  -5  10      165.10      156.95     14.54 o 
   1  -5  10       73.14       68.91     12.70 o 
   2  -5  10     1326.81     1283.38     55.99 o 
   3  -5  10      182.21      166.48      9.81 o 
   4  -5  10       17.01       19.64      7.81 o 
   5  -5  10      365.43      360.99     15.58 o 
   6  -5  10      291.83      279.54     20.12 o 
   7  -5  10      308.21      295.20     17.87 o 
   8  -5  10      734.35      720.06     38.01 o 
   9  -5  10      371.00      344.03     20.68 o 
  -5  -4  10      702.20      693.55     51.41 o 
  -4  -4  10       25.20       25.22     25.97 o 
  -3  -4  10       17.18       13.41     18.53 o 
  -2  -4  10      138.11      126.74     11.32 o 
  -1  -4  10      183.87      169.08     12.48 o 
   0  -4  10       63.64       55.36      4.84 o 
   1  -4  10      447.71      485.96     12.64 o 
   2  -4  10       34.17       36.53      5.33 o 
   3  -4  10        3.03        3.75      4.47 o 
   4  -4  10      779.72      790.63     27.85 o 
   5  -4  10      605.18      594.56     20.60 o 
   6  -4  10      647.84      626.15     28.64 o 
   7  -4  10      409.78      406.31     23.69 o 
   8  -4  10      990.83      983.93     46.60 o 
   9  -4  10       88.74       81.60     10.67 o 
  -6  -3  10      352.49      359.03     22.97 o 
  -5  -3  10      151.38      145.46     20.96 o 
  -4  -3  10        3.41        5.02     10.93 o 
  -3  -3  10     1628.73     1682.21     53.02 o 
  -2  -3  10      510.83      508.73     21.71 o 
  -1  -3  10      171.60      156.37     11.72 o 
   0  -3  10      512.14      508.57     14.81 o 
   1  -3  10       96.20      101.20      6.33 o 
   2  -3  10       77.05       74.00      5.85 o 
   3  -3  10      436.32      453.37     15.67 o 
   4  -3  10      611.99      659.65     25.28 o 
   5  -3  10       62.71       69.76      7.42 o 
   6  -3  10      111.77      113.92     10.10 o 
   7  -3  10     1096.21     1119.83     39.83 o 
   8  -3  10       50.55       51.38      8.98 o 
  -7  -2  10      249.70      280.45     21.09 o 
  -6  -2  10      464.40      497.85     39.89 o 
  -5  -2  10        2.88        3.71      4.64 o 
  -4  -2  10      569.28      523.69     22.87 o 
  -3  -2  10      777.78      733.47     29.76 o 
  -2  -2  10        2.84        3.35      4.44 o 
  -1  -2  10      705.85      746.20     16.73 o 
   0  -2  10     1079.55     1132.93     24.00 o 
   1  -2  10       69.20       64.36      3.94 o 
   2  -2  10        0.78        1.89      3.26 o 
   3  -2  10     2050.14     2146.16     47.12 o 
   4  -2  10      165.25      174.28      9.76 o 
   5  -2  10       52.76       60.35      9.81 o 
   6  -2  10      998.28     1025.16     33.04 o 
   7  -2  10      120.13      119.56     15.67 o 
   8  -2  10      160.27      166.72     17.82 o 
  -8  -1  10       59.48       50.21     10.42 o 
  -7  -1  10      539.09      579.51     29.84 o 
  -6  -1  10      225.84      229.07     23.16 o 
  -5  -1  10       71.59       67.65     16.11 o 
  -4  -1  10      434.74      444.18     25.70 o 
  -3  -1  10      526.77      508.93     24.07 o 
  -2  -1  10       26.53       26.55     21.51 o 
  -1  -1  10     2025.69     2070.81     61.88 o 
   0  -1  10       39.12       38.38      3.88 o 
   1  -1  10       46.77       44.05      4.02 o 
   2  -1  10     2917.40     3022.09     57.50 o 
   3  -1  10       72.98       78.35      7.96 o 
   4  -1  10       12.32        8.86      5.21 o 
   5  -1  10      673.40      698.53     20.94 o 
   6  -1  10      314.10      331.09     25.07 o 
   7  -1  10       86.91       77.39     11.98 o 
   8  -1  10      469.30      453.22     23.68 o 
  -8   0  10      104.49       72.66     19.57 o 
  -7   0  10       76.51       71.37     26.23 o 
  -6   0  10        0.87        1.87      5.80 o 
  -5   0  10      750.58      771.00     70.49 o 
  -4   0  10      787.25      708.97     36.59 o 
  -3   0  10      282.66      280.74     16.93 o 
  -2   0  10     1541.69     1590.02     54.13 o 
  -1   0  10      434.53      461.87     29.15 o 
   0   0  10      300.62      304.39      7.98 o 
   1   0  10     1244.35     1263.21     37.10 o 
   2   0  10       52.07       45.36     15.23 o 
   3   0  10      101.44      102.64      7.79 o 
   4   0  10      274.71      294.65     13.16 o 
   5   0  10       18.93       30.07      7.35 o 
   6   0  10       82.04       88.31     30.37 o 
   7   0  10      106.10       98.91     12.98 o 
  -9   1  10      254.56      216.05     18.82 o 
  -8   1  10      110.54      133.91     16.19 o 
  -7   1  10        0.81        2.13      5.00 o 
  -6   1  10     1458.93     1498.25     57.60 o 
  -5   1  10        0.56        1.90      7.28 o 
  -4   1  10      113.83       85.56     10.16 o 
  -3   1  10      917.24      900.28     36.48 o 
  -2   1  10      551.49      536.48     28.15 o 
  -1   1  10     1288.52     1352.72     42.12 o 
   0   1  10      849.26      876.56     21.61 o 
   1   1  10      136.47      146.18      8.12 o 
   2   1  10      393.88      416.03     13.67 o 
   3   1  10      448.80      446.82     18.07 o 
   4   1  10       18.55       23.71      7.39 o 
   5   1  10      423.34      435.92     28.67 o 
   6   1  10      188.77      183.32     20.48 o 
   7   1  10      592.10      593.02     26.51 o 
  -9   2  10      147.26      166.86     16.17 o 
  -8   2  10        6.29        4.75      6.25 o 
  -7   2  10     1080.47     1058.50     48.22 o 
  -6   2  10     1199.96     1268.99     52.50 o 
  -5   2  10       63.34       64.67     12.58 o 
  -4   2  10     1830.07     1856.77     50.58 o 
  -3   2  10      271.05      291.45     22.19 o 
  -2   2  10       33.16       42.19     36.13 o 
  -1   2  10     3009.85     3001.42     53.83 o 
   0   2  10      379.54      398.11     13.26 o 
   1   2  10      305.12      290.75     11.91 o 
   2   2  10      425.65      434.08     18.72 o 
   3   2  10      738.84      756.13     24.68 o 
   4   2  10       44.52       43.94     14.16 o 
   5   2  10       53.59       48.22     21.57 o 
   6   2  10     1073.46     1094.73     60.99 o 
  -9   3  10      109.55      111.59     15.16 o 
  -8   3  10      525.73      502.52     48.66 o 
  -7   3  10      637.14      602.44     37.65 o 
  -6   3  10       19.27       12.55     10.27 o 
  -5   3  10     1075.14      996.32     83.01 o 
  -4   3  10      464.53      515.13     27.29 o 
  -3   3  10      113.09      124.79     16.95 o 
  -2   3  10     2552.43     2551.28     68.03 o 
  -1   3  10      554.89      603.69     18.92 o 
   0   3  10      140.70      142.39      7.93 o 
   1   3  10      407.72      432.42     13.55 o 
   2   3  10     4026.42     3988.62     83.82 o 
   3   3  10        0.03        0.71      3.56 o 
   4   3  10        0.09        2.10      5.24 o 
   5   3  10      636.94      650.09     39.03 o 
  -9   4  10        1.83        3.08      5.05 o 
  -8   4  10      182.49      198.21     20.48 o 
  -7   4  10       97.64       92.30     19.04 o 
  -6   4  10      107.88      101.47     27.52 o 
  -5   4  10     1103.73     1143.29     40.63 o 
  -4   4  10      191.19      193.79     20.29 o 
  -3   4  10       84.13       66.37     11.80 o 
  -2   4  10      202.99      225.18     14.95 o 
  -1   4  10       49.58       51.20      7.56 o 
   0   4  10       24.50       24.00      9.86 o 
   1   4  10     2841.07     2913.15     37.80 o 
   2   4  10      288.64      279.01     19.53 o 
   3   4  10       60.82       48.20     18.65 o 
   4   4  10      828.96      823.44     49.95 o 
  -9   5  10      281.04      274.45     44.72 o 
  -8   5  10      185.28      164.37     17.89 o 
  -7   5  10      107.23       89.47     13.62 o 
  -6   5  10      340.27      326.07     32.27 o 
  -5   5  10      256.93      258.38     19.50 o 
  -4   5  10      102.82      100.12     14.26 o 
  -3   5  10      584.22      587.15     27.17 o 
  -2   5  10        0.54        3.87      4.90 o 
  -1   5  10      251.12      259.12     13.14 o 
   0   5  10      266.25      274.87     13.47 o 
   1   5  10      117.10      117.35      9.90 o 
   2   5  10        1.87        5.48      6.18 o 
   3   5  10      581.92      577.97     38.16 o 
  -9   6  10       49.76       50.87     26.39 o 
  -8   6  10      166.75      153.75     28.16 o 
  -7   6  10      280.12      278.00     19.75 o 
  -6   6  10        1.00        3.53      8.84 o 
  -5   6  10      193.95      190.63     20.26 o 
  -4   6  10      856.51      831.65     32.60 o 
  -3   6  10      343.04      334.90     32.33 o 
  -2   6  10      110.97      119.14     12.37 o 
  -1   6  10      246.16      234.57     15.36 o 
   0   6  10        3.72        5.96      5.86 o 
   1   6  10      373.24      396.07     21.16 o 
   2   6  10       30.50       33.06      8.72 o 
  -8   7  10      941.97      930.14     67.11 o 
  -7   7  10      574.53      607.96     39.74 o 
  -6   7  10       33.26       23.51     38.88 o 
  -5   7  10      710.79      672.02     43.59 o 
  -4   7  10      912.43      902.50     49.92 o 
  -3   7  10       98.45      101.09     14.34 o 
  -2   7  10      332.94      301.11     23.33 o 
  -1   7  10      183.20      151.73     17.08 o 
   0   7  10      510.34      499.58     34.52 o 
   1   7  10      279.41      296.77     16.66 o 
  -7   8  10        5.44        6.39      7.00 o 
  -6   8  10      407.08      380.49     23.29 o 
  -5   8  10      933.40      867.21     53.00 o 
  -4   8  10      253.81      226.36     30.57 o 
  -3   8  10      503.64      492.72     31.21 o 
  -2   8  10      616.42      593.39     35.91 o 
  -1   8  10        2.04        3.97     10.29 o 
   3  -9  11       51.18       50.73     10.86 o 
   4  -9  11        0.29        0.09      8.14 o 
   5  -9  11      423.27      437.03     35.82 o 
   0  -8  11        1.17        1.45     11.38 o 
   1  -8  11      449.06      438.92     30.33 o 
   2  -8  11        0.14        3.34      7.10 o 
   3  -8  11       79.70       83.21     12.89 o 
   4  -8  11      422.99      422.00     41.82 o 
   5  -8  11       13.12        9.04     13.25 o 
   6  -8  11       56.60       49.23     17.53 o 
   7  -8  11      659.97      625.66     32.95 o 
  -2  -7  11      107.88      118.61     22.52 o 
   0  -7  11      226.85      227.92     33.02 o 
   1  -7  11       10.12       11.10      6.83 o 
   2  -7  11      250.84      222.24     16.53 o 
   3  -7  11      335.32      343.61     26.94 o 
   4  -7  11      236.18      195.44     19.49 o 
   5  -7  11       47.97       39.68      9.84 o 
   6  -7  11      158.30      129.64     15.02 o 
   7  -7  11      195.67      184.23     18.65 o 
  -3  -6  11       59.89       45.68     31.50 o 
  -2  -6  11        7.59        2.15     20.01 o 
  -1  -6  11       20.67       21.44     16.92 o 
   0  -6  11      597.71      629.02     54.65 o 
   1  -6  11      108.91      101.79     10.50 o 
   2  -6  11      206.94      213.40     14.19 o 
   3  -6  11      710.29      687.11     35.03 o 
   4  -6  11      164.83      147.35     12.17 o 
   5  -6  11        1.57       -0.19      6.30 o 
   6  -6  11      158.15      141.40     14.42 o 
   7  -6  11      190.39      165.36     16.48 o 
   8  -6  11        4.46        4.00      6.02 o 
  -4  -5  11     1071.49     1045.88     91.79 o 
  -3  -5  11       84.91       70.30     28.59 o 
  -2  -5  11       50.73       52.40     58.99 o 
  -1  -5  11     2336.74     2409.20    103.13 o 
   0  -5  11        0.58        2.45      3.98 o 
   1  -5  11      289.43      265.82     13.18 o 
   2  -5  11      919.91      884.13     32.53 o 
   3  -5  11      117.04      108.47     10.95 o 
   4  -5  11      153.78      145.74     13.20 o 
   5  -5  11      372.67      386.32     26.40 o 
   6  -5  11        0.14        2.13      3.73 o 
   7  -5  11        4.64        4.11      5.19 o 
   8  -5  11      556.28      531.51     29.06 o 
  -5  -4  11      737.97      716.29     68.87 o 
  -4  -4  11       72.02       57.12     30.64 o 
  -3  -4  11      136.36      146.24     44.85 o 
  -2  -4  11     2492.30     2530.61    143.50 o 
  -1  -4  11       11.13       19.34     15.29 o 
   0  -4  11      333.67      324.36     32.14 o 
   1  -4  11     1265.88     1270.74     39.48 o 
   2  -4  11       82.21       80.51      8.63 o 
   3  -4  11      247.10      235.96     13.50 o 
   4  -4  11     1360.40     1492.99     42.13 o 
   5  -4  11        0.29        2.21      4.63 o 
   6  -4  11       88.36       74.39      8.51 o 
   7  -4  11      412.80      440.44     22.67 o 
   8  -4  11      413.51      392.48     22.82 o 
  -6  -3  11      119.26      105.09     20.88 o 
  -5  -3  11        4.54        4.96      9.64 o 
  -4  -3  11        7.13        2.78     13.58 o 
  -3  -3  11     1119.42     1139.32     59.79 o 
  -2  -3  11      217.29      178.25     23.74 o 
  -1  -3  11        1.36        0.49      4.36 o 
   0  -3  11     1290.02     1306.63     55.22 o 
   1  -3  11       33.46       38.70      4.91 o 
   2  -3  11        9.45       11.94      4.97 o 
   3  -3  11     2373.83     2500.51     55.83 o 
   4  -3  11      240.51      231.34     15.25 o 
   5  -3  11        7.37        7.34      6.01 o 
   6  -3  11      207.67      218.27     15.86 o 
   7  -3  11      621.09      621.00     25.24 o 
   8  -3  11       75.63       69.30     11.43 o 
  -7  -2  11      156.92      174.34     17.52 o 
  -6  -2  11       45.73       43.87     23.80 o 
  -5  -2  11       24.66       26.82     33.10 o 
  -4  -2  11      489.70      468.71     33.75 o 
  -3  -2  11      180.41      174.38     17.75 o 
  -2  -2  11      236.39      218.15     14.20 o 
  -1  -2  11      494.26      529.67     26.07 o 
   0  -2  11       10.33        9.57      9.27 o 
   1  -2  11     1381.84     1439.41     30.82 o 
   2  -2  11      928.81      940.56     34.39 o 
   3  -2  11      751.31      779.63     24.88 o 
   4  -2  11       60.91       66.01      7.51 o 
   5  -2  11      738.86      747.74     27.61 o 
   6  -2  11      409.67      404.65     23.48 o 
   7  -2  11        1.24        2.92      5.73 o 
  -7  -1  11       15.63       11.66     18.54 o 
  -6  -1  11       34.05       32.74     12.26 o 
  -5  -1  11      560.39      553.01     25.75 o 
  -4  -1  11       20.69       11.20      8.31 o 
  -3  -1  11      159.53      148.49     12.47 o 
  -2  -1  11      530.85      519.18     34.42 o 
  -1  -1  11      804.20      856.06     39.40 o 
   0  -1  11      579.82      601.05     28.71 o 
   1  -1  11       17.97       19.69      5.39 o 
   2  -1  11      607.00      636.22     20.60 o 
   3  -1  11      233.81      259.35     11.83 o 
   4  -1  11       96.43      103.68     10.51 o 
   5  -1  11      434.34      445.25     28.05 o 
   6  -1  11       18.57       18.42     14.97 o 
   7  -1  11        0.82        0.27      5.74 o 
  -8   0  11      269.43      226.24     30.56 o 
  -7   0  11        2.76        2.75      5.25 o 
  -6   0  11      655.97      649.69     39.23 o 
  -5   0  11      381.12      443.56     35.07 o 
  -4   0  11        0.89        4.38      8.37 o 
  -3   0  11      463.27      457.23     30.83 o 
  -2   0  11     2143.26     2259.79    119.48 o 
  -1   0  11      143.17      156.49     15.18 o 
   0   0  11       11.96       15.61      8.51 o 
   1   0  11     2673.76     2814.98     85.52 o 
   2   0  11      170.82      173.49      9.33 o 
   3   0  11        1.93        2.46      3.78 o 
   4   0  11      255.64      284.19     21.96 o 
   5   0  11      209.70      216.42     16.09 o 
   6   0  11        2.69        1.06      5.64 o 
   7   0  11      479.37      474.22     23.57 o 
  -8   1  11       75.92       77.69     13.03 o 
  -7   1  11      339.30      356.60     25.26 o 
  -6   1  11     1540.99     1574.81     66.96 o 
  -5   1  11       82.77       74.60     11.43 o 
  -4   1  11       43.67       63.06     12.68 o 
  -3   1  11     1565.35     1608.23     65.33 o 
  -2   1  11       34.60       36.04     19.35 o 
  -1   1  11      236.24      228.58     24.82 o 
   0   1  11     1931.15     2072.31     94.25 o 
   1   1  11        0.50        2.24      3.67 o 
   2   1  11        0.79        0.46      3.36 o 
   3   1  11     1087.15     1105.38     40.32 o 
   4   1  11       81.72       88.98      9.77 o 
   5   1  11        5.19        1.49      6.63 o 
   6   1  11     1186.90     1198.71     65.35 o 
  -8   2  11       20.02       15.94     18.42 o 
  -7   2  11      487.07      463.42     27.99 o 
  -6   2  11        9.37       12.11      9.60 o 
  -5   2  11       33.43       16.29      9.88 o 
  -4   2  11      933.07      946.65     37.13 o 
  -3   2  11        6.04        5.36      8.74 o 
  -2   2  11      467.86      493.82     33.90 o 
  -1   2  11      353.79      345.81     20.15 o 
   0   2  11      135.26      124.42     13.83 o 
   1   2  11      285.59      274.62     12.10 o 
   2   2  11     2414.14     2461.35     60.69 o 
   3   2  11      596.94      597.25     26.51 o 
   4   2  11      165.28      146.63     14.11 o 
   5   2  11     1059.62     1074.26     64.10 o 
  -8   3  11      203.69      211.57     18.99 o 
  -7   3  11        0.01        4.85      5.56 o 
  -6   3  11       24.72       27.13     20.39 o 
  -5   3  11      711.43      663.20     31.89 o 
  -4   3  11       27.60       23.93     16.78 o 
  -3   3  11      233.77      228.91     18.54 o 
  -2   3  11      682.35      718.70     30.02 o 
  -1   3  11      131.73      136.79     12.28 o 
   0   3  11      194.48      196.22     13.82 o 
   1   3  11     1073.97     1115.12     27.61 o 
   2   3  11      635.44      600.30     19.42 o 
   3   3  11      740.64      709.53     34.52 o 
   4   3  11      331.81      302.21     27.75 o 
   5   3  11      416.29      414.19     25.45 o 
  -8   4  11      236.31      238.13     27.19 o 
  -7   4  11       16.48       12.47      9.92 o 
  -6   4  11     1253.46     1270.50     63.25 o 
  -5   4  11        8.97        5.51      7.12 o 
  -4   4  11      516.84      523.58     30.90 o 
  -3   4  11      576.48      568.69     31.24 o 
  -2   4  11      368.13      371.97     18.82 o 
  -1   4  11      186.97      175.42     18.55 o 
   0   4  11      236.10      225.25     15.86 o 
   1   4  11      690.54      609.65     40.91 o 
   2   4  11      178.91      177.39     18.70 o 
   3   4  11      101.83       95.30     13.88 o 
   4   4  11      151.83      136.80     14.12 o 
  -8   5  11       13.03        4.77      4.86 o 
  -7   5  11      325.72      293.20     28.03 o 
  -6   5  11      962.54      965.60     64.67 o 
  -5   5  11       58.64       63.62     16.99 o 
  -4   5  11      604.93      613.10     27.76 o 
  -3   5  11     1240.27     1251.58     48.56 o 
  -2   5  11        1.00        0.61      5.47 o 
  -1   5  11      141.07      126.58     15.93 o 
   0   5  11      777.80      755.10     40.69 o 
   1   5  11      105.96       81.56     20.57 o 
   2   5  11       98.58       91.59     12.31 o 
   3   5  11      232.38      211.07     16.11 o 
  -8   6  11       12.66        7.28     12.37 o 
  -7   6  11      907.89     1066.65     61.38 o 
  -6   6  11       37.68       47.17     10.93 o 
  -5   6  11      244.84      244.50     17.92 o 
  -4   6  11     1296.76     1271.04     65.91 o 
  -3   6  11      213.61      180.84     21.51 o 
  -2   6  11        5.82        4.17      6.28 o 
  -1   6  11      728.41      754.87     37.09 o 
   0   6  11       47.21       35.43     48.89 o 
   1   6  11      156.66      140.39     29.74 o 
  -7   7  11       17.92       17.59     14.47 o 
  -6   7  11        5.48        5.09      7.02 o 
  -5   7  11      693.25      687.85     48.99 o 
  -4   7  11       12.51        8.70     14.36 o 
  -3   7  11        0.85        1.29      4.47 o 
  -2   7  11      179.68      181.73     17.03 o 
  -1   7  11        0.64        0.70      9.09 o 
  -5   8  11       72.49       54.76     15.84 o 
  -4   8  11       26.41       19.54     15.24 o 
  -3   8  11      216.82      161.64     17.53 o 
   1  -8  12        5.33        1.59     14.32 o 
   2  -8  12      173.33      133.82     42.51 o 
   3  -8  12       26.59       25.15     46.83 o 
   4  -8  12      173.39      161.69     15.79 o 
   5  -8  12        0.50        0.66      6.02 o 
  -1  -7  12      276.14      283.40     35.43 o 
   0  -7  12       57.33       71.91     33.09 o 
   1  -7  12      180.63      154.27     54.01 o 
   2  -7  12       39.35       30.95     56.52 o 
   3  -7  12      479.96      466.93     42.82 o 
   4  -7  12       43.87       44.57      9.03 o 
   5  -7  12        0.89        2.62      5.48 o 
   6  -7  12      401.70      374.08     31.31 o 
  -2  -6  12       25.75       19.36     46.55 o 
  -1  -6  12      567.92      570.72     56.58 o 
   0  -6  12      135.58      150.37     28.54 o 
   1  -6  12       48.53       46.25     75.30 o 
   2  -6  12      796.75      855.98     65.47 o 
   3  -6  12        4.78        3.92      5.22 o 
   4  -6  12       24.25       14.11     13.95 o 
   5  -6  12      180.63      171.04     17.63 o 
   6  -6  12       22.19       20.44     10.41 o 
   7  -6  12      147.65      128.75     25.80 o 
  -3  -5  12       11.55       11.45     24.61 o 
  -2  -5  12      678.08      634.98     47.82 o 
  -1  -5  12        6.49       14.83     17.85 o 
   0  -5  12        1.91        9.58     21.86 o 
   1  -5  12      208.82      201.74     32.22 o 
   2  -5  12       59.82       51.38     55.78 o 
   3  -5  12        0.88        3.77      4.68 o 
   4  -5  12      247.02      254.00     20.17 o 
   5  -5  12      214.27      216.84     14.73 o 
   6  -5  12        9.16        7.74      7.70 o 
   7  -5  12      211.55      216.66     13.97 o 
  -4  -4  12       34.00       30.09     47.88 o 
  -3  -4  12      224.21      212.70     36.10 o 
  -2  -4  12       35.41       29.81     33.14 o 
  -1  -4  12       38.59       43.38     22.32 o 
   0  -4  12      352.28      329.19     36.93 o 
   1  -4  12      264.58      229.65     47.97 o 
   2  -4  12       44.44       40.45     12.48 o 
   3  -4  12       52.62       55.85      7.20 o 
   4  -4  12      316.03      301.75     21.15 o 
   5  -4  12       48.59       49.26      8.36 o 
   6  -4  12       92.36       96.21     11.51 o 
   7  -4  12      319.43      320.80     19.74 o 
  -5  -3  12        2.02        1.95     10.88 o 
  -4  -3  12      630.53      603.27     45.42 o 
  -3  -3  12      120.48      119.80     21.06 o 
  -2  -3  12       74.78       79.83     21.13 o 
  -1  -3  12      308.55      222.39     49.67 o 
   0  -3  12      803.51      835.19     35.40 o 
   1  -3  12       46.94       41.54      8.04 o 
   2  -3  12       86.74       90.83     12.84 o 
   3  -3  12      882.21      931.86     25.91 o 
   4  -3  12      232.73      227.97     17.60 o 
   5  -3  12       67.47       69.11      9.33 o 
   6  -3  12      445.40      445.35     20.30 o 
   7  -3  12       17.90       11.23     13.07 o 
  -6  -2  12       76.30       96.18     16.22 o 
  -5  -2  12      760.67      737.97     58.97 o 
  -4  -2  12      651.12      650.29     54.64 o 
  -3  -2  12       53.89       70.61     23.12 o 
  -2  -2  12      482.84      450.55     26.41 o 
  -1  -2  12      694.36      706.79     27.11 o 
   0  -2  12       62.89       63.91     11.49 o 
   1  -2  12       43.07       47.21     16.34 o 
   2  -2  12     2441.74     2542.02     76.91 o 
   3  -2  12       56.12       62.67      7.36 o 
   4  -2  12      175.16      190.55     12.34 o 
   5  -2  12      865.89      932.85     37.88 o 
   6  -2  12        4.78        2.22      4.92 o 
   7  -2  12       17.59       17.67      8.62 o 
  -6  -1  12        1.09        2.30      6.19 o 
  -5  -1  12      595.83      600.49     38.78 o 
  -4  -1  12       68.84       59.20     15.61 o 
  -3  -1  12      507.69      466.29     38.26 o 
  -2  -1  12      661.80      672.53     32.66 o 
  -1  -1  12       50.47       49.36     20.77 o 
   0  -1  12        1.03        0.12      5.99 o 
   1  -1  12     2996.00     3090.86     73.51 o 
   2  -1  12       95.50       93.17     16.15 o 
   3  -1  12        6.87        5.15      5.48 o 
   4  -1  12     1343.27     1437.51     46.18 o 
   5  -1  12       69.65       71.91     11.50 o 
   6  -1  12       40.50       43.16     14.06 o 
  -7   0  12      133.12      138.52     19.26 o 
  -6   0  12      184.53      196.88     19.43 o 
  -5   0  12       50.23       49.20     17.69 o 
  -4   0  12      171.49      173.53     17.60 o 
  -3   0  12      827.49      798.21     30.99 o 
  -2   0  12        3.85        3.27      5.83 o 
  -1   0  12       35.73       36.13      9.38 o 
   0   0  12     1019.01     1017.87     36.03 o 
   1   0  12      199.19      198.04     23.79 o 
   2   0  12       48.33       40.29     13.60 o 
   3   0  12      609.18      603.23     33.81 o 
   4   0  12      257.56      254.21     16.59 o 
   5   0  12        5.88        4.26      6.11 o 
   6   0  12      248.49      247.64     19.81 o 
  -7   1  12      487.22      493.24     37.54 o 
  -6   1  12        5.77        5.36      6.46 o 
  -5   1  12      281.08      241.12     28.10 o 
  -4   1  12      462.87      470.96     31.36 o 
  -3   1  12        5.88        4.27      5.34 o 
  -2   1  12        8.74       13.13     11.81 o 
  -1   1  12       89.27       87.07     12.13 o 
   0   1  12      426.01      408.77     23.39 o 
   1   1  12        9.79        7.67      6.28 o 
   2   1  12        7.30        4.93      7.55 o 
   3   1  12      410.60      407.74     30.17 o 
   4   1  12      205.78      204.01     20.95 o 
   5   1  12      324.21      320.93     21.27 o 
  -8   2  12      414.93      395.68     25.57 o 
  -7   2  12      488.11      521.74     40.69 o 
  -6   2  12        7.81        4.29      5.81 o 
  -5   2  12      442.47      452.33     29.29 o 
  -4   2  12      323.73      346.42     25.70 o 
  -3   2  12      159.20      183.25     16.39 o 
  -2   2  12      451.40      455.57     21.89 o 
  -1   2  12      103.62      116.46     20.65 o 
   0   2  12        1.14        3.99      6.04 o 
   1   2  12       23.26       19.98     17.20 o 
   2   2  12      394.23      375.48     30.95 o 
   3   2  12      232.38      222.31     16.81 o 
   4   2  12       56.55       63.95     10.78 o 
   5   2  12      184.28      188.73     18.35 o 
  -8   3  12      655.08      680.11     39.70 o 
  -7   3  12       33.54       24.86     11.62 o 
  -6   3  12      632.78      632.11     37.55 o 
  -5   3  12      830.36      885.91     47.68 o 
  -4   3  12       25.73       25.63     11.10 o 
  -3   3  12      703.65      747.74     32.45 o 
  -2   3  12     1603.93     1653.94     56.19 o 
  -1   3  12        7.89        5.83      9.29 o 
   0   3  12      154.34      148.35     12.48 o 
   1   3  12      918.61      979.67     45.53 o 
   2   3  12        2.78        2.36      4.77 o 
   3   3  12        9.23        8.39     15.20 o 
   4   3  12      436.14      409.29     49.35 o 
  -8   4  12        8.71        6.72     13.71 o 
  -7   4  12       98.93       79.45     14.07 o 
  -6   4  12      851.11      918.48     38.93 o 
  -5   4  12       25.92       18.43     16.78 o 
  -4   4  12       23.05       24.00     20.97 o 
  -3   4  12     1936.90     2006.18    112.93 o 
  -2   4  12      106.24      113.13     14.49 o 
  -1   4  12       28.37       30.26     12.99 o 
   0   4  12     1617.73     1707.00     76.39 o 
   1   4  12      113.95       99.51     11.31 o 
   2   4  12       29.42       30.31     39.21 o 
   3   4  12      783.46      782.84     54.00 o 
  -7   5  12      341.42      287.30     20.20 o 
  -6   5  12       43.19       30.88     24.18 o 
  -5   5  12      189.20      195.74     20.52 o 
  -4   5  12      765.18      745.61     48.42 o 
  -3   5  12       85.42       82.62     10.85 o 
  -2   5  12       49.80       51.28     17.26 o 
  -1   5  12     1386.10     1352.19     39.08 o 
   0   5  12      330.05      311.33     20.11 o 
   1   5  12        9.91        7.63     14.79 o 
  -7   6  12       31.03       13.76     21.19 o 
  -6   6  12        2.45        3.38      6.92 o 
  -5   6  12      195.66      175.84     22.18 o 
  -4   6  12       20.63       11.24     15.16 o 
  -3   6  12      444.64      400.80     23.20 o 
  -2   6  12      521.39      502.84     34.52 o 
  -1   6  12        3.21        2.15      4.81 o 
   0   6  12       75.88       70.14     27.54 o 
  -5   7  12      205.27      192.29     17.13 o 
  -4   7  12       57.22       30.69     50.05 o 
  -3   7  12      197.18      187.30     16.42 o 
  -2   7  12       31.76       25.87     15.16 o 
   1  -7  13      297.70      256.64     51.95 o 
   2  -7  13      323.18      302.22     50.02 o 
   3  -7  13       32.22       20.07     40.21 o 
   4  -7  13       77.42       66.48     23.49 o 
   5  -7  13      548.21      504.78     75.30 o 
  -1  -6  13      116.83       94.95     34.82 o 
   0  -6  13      699.11      658.48     62.71 o 
   1  -6  13      483.09      431.96     48.25 o 
   2  -6  13      103.68       82.05     73.61 o 
   3  -6  13      274.40      246.14     51.03 o 
   4  -6  13        2.51       -0.45      9.17 o 
   5  -6  13      195.42      178.74     30.59 o 
   6  -6  13       56.46       52.75     11.25 o 
  -2  -5  13      331.58      299.09     69.34 o 
  -1  -5  13      288.61      242.93     29.89 o 
   0  -5  13      251.60      236.98     36.93 o 
   1  -5  13      498.23      498.71     47.70 o 
   2  -5  13      190.30      171.08     28.86 o 
   3  -5  13       42.25       31.68     55.33 o 
   4  -5  13      656.02      649.07     50.74 o 
   5  -5  13       20.37       15.40     27.25 o 
   6  -5  13        1.15        1.05      4.73 o 
  -3  -4  13      901.30      957.86     78.73 o 
  -2  -4  13        5.56        2.00      9.63 o 
  -1  -4  13      244.88      235.87     30.14 o 
   0  -4  13     1070.99     1083.50     72.10 o 
   1  -4  13       30.90       36.30     28.84 o 
   2  -4  13       14.62       12.91     16.68 o 
   3  -4  13      767.18      781.63     62.37 o 
   4  -4  13        3.20        4.33      8.18 o 
   5  -4  13        1.67        2.63      6.64 o 
   6  -4  13      562.92      605.19     43.58 o 
  -4  -3  13      502.47      458.59     47.07 o 
  -3  -3  13        0.01        3.50      8.09 o 
  -2  -3  13       92.75       77.07     59.31 o 
  -1  -3  13      631.25      581.68     46.71 o 
   0  -3  13      305.74      292.27     40.20 o 
   1  -3  13        0.34        1.26      5.82 o 
   2  -3  13      727.51      752.88     45.39 o 
   3  -3  13      231.60      237.31     19.86 o 
   4  -3  13        1.88        0.98      8.32 o 
   5  -3  13      820.60      878.29     65.90 o 
   6  -3  13      109.06      120.72     11.06 o 
  -4  -2  13        2.89        3.00      5.03 o 
  -3  -2  13       63.54       67.23     76.46 o 
  -2  -2  13       34.87       31.97     23.73 o 
  -1  -2  13       53.76       59.86     11.67 o 
   0  -2  13        2.13        1.74      4.70 o 
   1  -2  13      646.29      623.46     31.73 o 
   2  -2  13     1208.00     1241.33     44.21 o 
   3  -2  13      281.99      285.65     28.89 o 
   4  -2  13      512.11      491.74     29.36 o 
   5  -2  13      452.16      458.86     41.15 o 
   6  -2  13       60.48       66.11     16.10 o 
  -6  -1  13      314.16      307.17     26.42 o 
  -5  -1  13       67.17       54.17     34.21 o 
  -4  -1  13      211.60      194.88     21.87 o 
  -3  -1  13       40.83       49.18     12.62 o 
  -2  -1  13      227.58      211.19     22.21 o 
  -1  -1  13      123.68      116.03     15.22 o 
   0  -1  13      645.26      621.75     32.90 o 
   1  -1  13      456.15      460.04     36.63 o 
   2  -1  13      295.64      315.08     31.58 o 
   3  -1  13      103.92       95.99     15.88 o 
   4  -1  13      701.41      689.27     37.64 o 
   5  -1  13      112.90      104.65     14.90 o 
  -6   0  13      195.18      189.79     19.88 o 
  -5   0  13        4.56        5.61      8.68 o 
  -4   0  13      567.98      561.75     54.50 o 
  -3   0  13     1216.19     1141.35     53.30 o 
  -2   0  13      281.37      279.43     34.08 o 
  -1   0  13      120.61      126.05     14.43 o 
   0   0  13       37.64       38.12     15.55 o 
   1   0  13        0.55        1.90      6.18 o 
   2   0  13       45.02       39.35     26.28 o 
   3   0  13     1361.73     1414.54     72.03 o 
   4   0  13       22.91       19.23     18.60 o 
   5   0  13      126.82      128.28     22.06 o 
  -6   1  13       17.81       10.03      9.50 o 
  -5   1  13      296.40      312.83     26.40 o 
  -4   1  13     1320.48     1368.34    123.08 o 
  -3   1  13       27.62       20.86     18.25 o 
  -2   1  13       11.04       13.88      9.10 o 
  -1   1  13     1106.70     1156.41     57.27 o 
   0   1  13       10.48       11.00      9.82 o 
   1   1  13       69.20       50.73     26.81 o 
   2   1  13      804.86      794.88     41.14 o 
   3   1  13       73.68       57.14     14.78 o 
   4   1  13        6.17       11.08     13.47 o 
  -7   2  13       11.68        7.25      6.87 o 
  -6   2  13       14.23        9.96      7.56 o 
  -5   2  13      518.05      512.87     34.30 o 
  -4   2  13        5.64        9.37     11.28 o 
  -3   2  13       17.74       15.28     11.83 o 
  -2   2  13     1498.68     1612.03     65.96 o 
  -1   2  13       91.18       99.04     17.80 o 
   0   2  13        5.96        3.68      7.91 o 
   1   2  13      750.28      722.33     44.96 o 
   2   2  13      172.96      174.82     18.58 o 
   3   2  13        5.07        7.31     13.94 o 
   4   2  13      697.68      641.88     61.56 o 
  -7   3  13        0.41        2.91      5.87 o 
  -6   3  13      193.11      192.20     18.07 o 
  -5   3  13       31.52       33.64     15.00 o 
  -4   3  13      218.86      257.88     19.70 o 
  -3   3  13      348.04      366.22     20.88 o 
  -2   3  13       45.62       42.33     28.17 o 
  -1   3  13       94.62       90.23     14.39 o 
   0   3  13      433.55      426.29     23.64 o 
   1   3  13      152.28      158.44     17.94 o 
   2   3  13       15.05       10.79     10.62 o 
   3   3  13      266.18      264.45     29.48 o 
  -7   4  13      307.04      327.82     32.34 o 
  -6   4  13       59.77       78.28     16.99 o 
  -5   4  13      361.32      398.37     25.05 o 
  -4   4  13      376.56      388.12     32.50 o 
  -3   4  13      167.77      166.74     18.04 o 
  -2   4  13       81.03       89.20     17.49 o 
  -1   4  13       46.90       36.47     18.20 o 
   0   4  13      307.57      309.67     21.92 o 
   1   4  13      207.61      199.85     15.46 o 
   2   4  13       17.81       11.18     16.77 o 
  -6   5  13        4.34        2.08      6.30 o 
  -5   5  13      312.66      343.83     22.72 o 
  -4   5  13      722.49      736.02     45.88 o 
  -3   5  13       12.62       12.93     15.47 o 
  -2   5  13      499.14      468.86     36.10 o 
  -1   5  13      727.95      662.96     53.22 o 
   0   5  13       18.34        9.95     13.38 o 
  -5   6  13      426.97      420.09     27.39 o 
  -4   6  13        5.52        3.75     12.10 o 
  -3   6  13      222.55      212.76     17.24 o 
  -2   6  13      599.65      550.60     24.22 o 
   1  -6  14      381.47      371.86     42.92 o 
   2  -6  14        4.36        2.06      6.95 o 
   3  -6  14       85.68       42.96     76.93 o 
  -1  -5  14        0.39        2.44     10.07 o 
   0  -5  14      365.58      378.67     38.97 o 
   1  -5  14      100.04       82.60     26.16 o 
   2  -5  14      168.84      166.53     32.71 o 
   3  -5  14      192.94      180.19     52.25 o 
   4  -5  14      398.19      359.22     40.42 o 
  -2  -4  14       95.60       89.13     30.04 o 
  -1  -4  14      192.28      149.61     36.74 o 
   0  -4  14       56.22       43.55     63.19 o 
   1  -4  14       53.96       53.32     51.04 o 
   2  -4  14       71.79       68.26     35.97 o 
   3  -4  14      297.83      295.22     35.24 o 
   4  -4  14       69.74       49.64     58.24 o 
   5  -4  14      128.01      114.29     26.57 o 
  -3  -3  14       95.89       73.18     66.87 o 
  -2  -3  14      132.36      103.79     47.85 o 
  -1  -3  14        5.39       -1.22     12.26 o 
   0  -3  14        0.71        1.13     14.12 o 
   1  -3  14       25.11       29.98     25.01 o 
   2  -3  14      235.78      234.65     38.10 o 
   3  -3  14      222.13      213.65     18.15 o 
   4  -3  14      126.13      122.01     16.86 o 
   5  -3  14      437.64      423.14     38.01 o 
  -4  -2  14        0.75        3.20     13.82 o 
  -3  -2  14       62.25       50.91     66.63 o 
  -2  -2  14      663.68      649.18     58.85 o 
  -1  -2  14        7.49        7.23     16.56 o 
   0  -2  14      643.76      600.78     39.97 o 
   1  -2  14      350.50      355.98     20.94 o 
   2  -2  14      255.07      245.22     22.18 o 
   3  -2  14      222.45      200.97     22.13 o 
   4  -2  14      391.12      384.40     22.92 o 
   5  -2  14        0.07        1.43      5.51 o 
  -5  -1  14        2.17        2.87      6.33 o 
  -4  -1  14      117.29       90.80     32.78 o 
  -3  -1  14     1142.69     1033.15     81.11 o 
  -2  -1  14        1.33        0.75      7.63 o 
  -1  -1  14      590.12      607.97     60.95 o 
   0  -1  14     1097.80     1109.58     62.58 o 
   1  -1  14       46.51       53.62     25.80 o 
   2  -1  14      331.70      322.44     28.96 o 
   3  -1  14       84.80       95.09     15.05 o 
   4  -1  14      132.99      136.74     18.55 o 
  -5   0  14       23.44        6.14     11.38 o 
  -4   0  14      562.67      579.55     45.11 o 
  -3   0  14        0.67        8.78     11.43 o 
  -2   0  14      154.30      157.36     17.78 o 
  -1   0  14      928.49      928.74     50.03 o 
   0   0  14      241.32      238.74     21.54 o 
   1   0  14       17.30        4.08      9.29 o 
   2   0  14      205.33      205.52     33.36 o 
   3   0  14      508.95      520.42     39.55 o 
   4   0  14        0.76        4.25      5.60 o 
  -5   1  14      304.53      326.69     21.37 o 
  -4   1  14       26.37       26.26     17.48 o 
  -3   1  14      426.68      433.28     26.38 o 
  -2   1  14      154.46      150.46     19.95 o 
  -1   1  14       89.05       88.94     14.64 o 
   0   1  14      247.65      246.99     23.18 o 
   1   1  14      111.94      102.45     14.18 o 
   2   1  14      477.86      459.00     31.60 o 
   3   1  14       66.08       38.23     12.75 o 
  -5   2  14      248.39      247.42     20.84 o 
  -4   2  14      138.98      154.32     21.06 o 
  -3   2  14       15.12       11.61     10.46 o 
  -2   2  14      230.42      254.31     31.10 o 
  -1   2  14      192.33      185.88     24.18 o 
   0   2  14       10.95        5.55      5.93 o 
   1   2  14      337.59      310.04     27.66 o 
   2   2  14       73.76       76.24     22.48 o 
  -5   3  14        0.63        2.53      6.66 o 
  -4   3  14       84.38       72.46     36.17 o 
  -3   3  14      476.00      501.03     32.88 o 
  -2   3  14       29.20       21.17     22.77 o 
  -1   3  14       40.27       38.42     12.87 o 
   0   3  14      592.40      603.12     38.69 o 
   1   3  14      170.38      164.75     17.07 o 
  -5   4  14      297.95      312.49     21.85 o 
  -4   4  14      554.76      542.41     35.41 o 
  -3   4  14       52.72       60.39     17.42 o 
  -2   4  14      109.79      117.25     16.56 o 
  -1   4  14     1410.16     1413.37     74.80 o 
   0   4  14       66.66       62.23     13.51 o 
   0  -4  15       43.73       20.15     35.68 o 
   1  -4  15        0.47        5.77     10.88 o 
   2  -4  15      180.78      198.47     32.97 o 
   3  -4  15       19.40       20.44     22.08 o 
  -2  -3  15      450.40      424.62     41.77 o 
  -1  -3  15      148.98      124.69     37.46 o 
   0  -3  15       26.66       12.84     31.19 o 
   1  -3  15      439.45      412.73     56.17 o 
   2  -3  15       20.72       14.05     24.42 o 
   3  -3  15        2.11        3.05     13.55 o 
  -2  -2  15      143.12      137.74     65.56 o 
  -1  -2  15       80.60       68.04     62.11 o 
   0  -2  15      843.01      806.46     75.95 o 
   1  -2  15       67.07       74.51     20.12 o 
   2  -2  15       45.12       30.66     13.08 o 
   3  -2  15       61.98       61.23     15.63 o 
  -3  -1  15       97.59       87.68     30.66 o 
  -2  -1  15       67.41       47.93     61.11 o 
  -1  -1  15      550.39      498.78     52.72 o 
   0  -1  15      540.50      506.06     40.51 o 
   1  -1  15      260.79      257.48     20.76 o 
   2  -1  15        9.20        5.58      7.65 o 
   3  -1  15      430.42      428.41     27.09 o 
  -4   0  15      247.01      285.39     46.29 o 
  -3   0  15      164.06      173.03     17.45 o 
  -2   0  15       61.08       53.86     13.91 o 
  -1   0  15      493.00      426.63     39.31 o 
   0   0  15      155.98      156.70     18.22 o 
   1   0  15        1.33        2.00      7.62 o 
   2   0  15      496.36      486.82     32.44 o 
  -4   1  15        0.30        1.26      6.70 o 
  -3   1  15       26.16       22.78     24.12 o 
  -2   1  15      575.52      590.00     45.27 o 
  -1   1  15       41.25       28.79     32.43 o 
   0   1  15       24.96       18.67     20.54 o 
   1   1  15      812.89      797.97     45.00 o 
  -4   2  15        0.55        2.33      4.94 o 
  -3   2  15      687.92      790.65     33.72 o 
  -2   2  15       38.46       23.44     30.01 o 
  -1   2  15       25.58       17.74     16.66 o 
   0   2  15      620.15      656.28     36.75 o 
  -3   3  15        7.90        6.16     10.51 o 
  -2   3  15       25.03       15.29     18.97 o 
                                                 
